# Supplementary material for: Oxidative stress gene expression, DNA methylation, and gut microbiota interaction trigger Crohn’s disease: a multi-omics Mendelian randomization study
Source: BMC Med. 2023 May 11;21:179. doi: 10.1186/s12916-023-02878-8 (PMC10173549; doi:10.1186/s12916-023-02878-8)
Supplement: Supplementary file 2 — Additional file 2: Table S1. Characteristics of six transcriptome datasets used in the study. Table S2. 817 OS-related genes with a relevance score ≥ 7 obtained from GeneCards. Table S3. Meta-analysis of 708 differentially expressed OS genes from six datasets. Table S4. Cell type-specific expression analysis (CSEA) of 438 intestinal OS DEGs. Table S5. Summary-based Mendelian randomization (SMR) analysis from blood gene expression to CD (FDR < 0.05). Table S6. SMR analysis from blood DNA methylation to CD (FDR < 0.05). Table S7. SMR analysis from blood DNA methylation to gene expression (FDR < 0.05). Table S8. Regulatory component annotation of 665 DNA methylation sites. Table S9. Meta-analysis between GTEx and 1000IBD intestinal cis-eQTLs (FDR < 0.05). Table S10. SMR analysis from intestinal gene expression to CD (FDR < 0.05). Table S11. Colocalization analysis between gene expression and gut microbiota (PPH4 > 0.5). Table S12. Demographic characteristics of FAH-SYS IBD multi-omics cohort. Table S13. External cohort validation: intestinal DEG results between CD and HC. Table S14. External cohort validation: associations between intestinal gene expression and gut microbiota. [file 12916_2023_2878_MOESM2_ESM.xlsx]

## Sheet: Supplementary Tables
Supplementary Table	Description
Table S1	Characteristics of six transcriptome datasets used in the study
Table S2	817 OS-related genes with a relevance score ≥ 7 obtained from GeneCards
Table S3	Meta-analysis of 708 differentially expressed OS genes from six datasets
Table S4	Cell type-specific expression analysis (CSEA) of 438 intestinal OS DEGs
Table S5	Summary-based Mendelian randomization (SMR) analysis from blood gene expression to CD (FDR < 0.05)
Table S6	SMR analysis from blood DNA methylation to CD (FDR < 0.05)
Table S7	SMR analysis from blood DNA methylation to gene expression (FDR <0.05)
Table S8	Regulatory component annotation of 665 DNA methylation sites
Table S9	Meta-analysis between GTEx and 1000IBD intestinal cis-eQTLs (FDR < 0.05)
Table S10	SMR analysis from intestinal gene expression to CD (FDR < 0.05)
Table S11	Colocalization analysis between gene expression and gut microbiota (PPH4 > 0.5)
Table S12	Demographic characteristics of FAH-SYS IBD multi-omics cohort
Table S13	External cohort validation: intestinal DEG results between CD and HC
Table S14	External cohort validation: associations between intestinal gene expression and gut microbiota

## Sheet: Table S1
Supplementary table 1 Characteristics of six transcriptome datasets used in the study
GEO accession	Data type	Country	Platform	CD(number)	HC(number)	Year
GSE75214	microarray	USA	GPL6244	75	22	2017
GSE112366	microarray	USA	GPL13158	141	26	2019
GSE179285	microarray	USA	GPL6480	168	31	2021
GSE111889	RNA-seq	USA	GPL11154	124	50	2018
GSE137344	RNA-seq	USA	GPL21697	112	37	2020
GSE165512	RNA-seq	Italy	GPL16791	84	46	2021

## Sheet: Table S2
Supplementary table 2 817 OS-related genes with a relevance score ≥ 7 obtained from Genecards
Gene Symbol	Relevance score
NOS3	63.6611
NOS2	57.9893
CPT2	47.908
SOD1	45.8301
NOS1	45.7802
CAT	45.2776
AIFM1	40.9851
TNF	38.9562
CARS2	38.7177
NFE2L2	37.6704
FARS2	37.1785
TP53	37.1345
HMOX1	36.6316
MTO1	36.6007
GFM1	35.0189
OXSR1	34.6175
ELAC2	34.563
AARS2	34.0362
SOD2	33.8627
MAPK14	32.1002
OSGIN1	31.6058
GSR	31.2177
XDH	30.0044
MAPK8	29.987
OSER1	29.4907
MPO	29.2123
TXN	28.0749
TUFM	27.8167
EARS2	27.4729
OSGIN2	27.1444
POLR1C	26.9337
IL6	26.6791
MAPK1	26.6597
TSFM	26.4125
PARK7	25.895
OLR1	25.782
IL1B	25.326
G6PD	25.0091
PNPT1	24.7931
TXN2	24.5244
VARS2	24.2368
SIRT1	24.1637
MTRFR	24.1247
CYCS	23.9134
CASP3	23.8448
RYR2	23.731
GPX1	23.4086
MRPL44	23.0812
APP	22.9383
CRP	22.9288
MTFMT	22.6001
PON1	22.4797
PTGS2	22.3499
GTPBP3	22.0391
CXCL8	22.019
HSPA5	21.9728
ACADVL	21.9134
MAP3K5	21.843
SLC6A4	21.581
NOS1AP	21.4334
CRH	21.3475
HADHA	21.3303
CYBA	21.319
NQO1	21.2957
FOXO3	21.0904
CALM1	21.0882
ADPRS	21.0632
JUN	20.9968
CCL2	20.9833
GSTM1	20.9417
HADHB	20.9045
INS	20.8722
G3BP1	20.7062
XBP1	20.6184
OGG1	20.6129
DDIT3	20.4515
GFM2	20.3372
FOXO1	20.2576
TARS2	20.1182
RYR1	20.058
ATF4	20.0193
PRDX2	19.9583
GSTP1	19.8929
ALB	19.8396
AKT1	19.708
KEAP1	19.6317
HSF1	19.5775
CYP2D6	19.4041
MSRA	19.3459
EIF2AK3	19.2573
CYBB	19.2205
EDN1	19.1528
IFNG	19.052
HSPB1	19.0344
PRKN	19.0189
CYP3A4	19.0101
TRDN	18.9916
ACADM	18.9573
GAPDH	18.9169
BCL2	18.8817
PRDX5	18.8182
APOE	18.7327
MAPK10	18.7223
CPT1A	18.7125
FASTKD2	18.6012
PARP1	18.5802
CASQ2	18.5346
MRPS34	18.5141
EIF2S1	18.4614
HSPA4	18.3816
BDNF	18.3663
MIPEP	18.3276
ATP5F1A	18.3206
VWF	18.2934
FMO3	18.1934
HSP90AA1	18.1538
IL10	18.1153
TGFB1	17.9863
APEX1	17.9839
HSPA1A	17.9653
CYP1A2	17.9207
STIP1	17.8647
QRSL1	17.7778
ADIPOQ	17.7302
VEGFA	17.703
C1QBP	17.6943
HIF1A	17.6849
SNCA	17.6463
ESR1	17.6351
ACE	17.261
MRPS22	17.2535
HSD17B4	17.0636
ABL1	16.9842
NR3C1	16.9809
MAOA	16.9773
CYP1A1	16.8375
PRDX6	16.7682
BAX	16.7295
CAV1	16.6774
HBG2	16.5997
GSTT1	16.5925
NFKB1	16.5474
MAPK9	16.51
PLA2G7	16.3337
SOD3	16.2243
ICAM1	16.2116
CP	16.1946
G3BP2	16.1813
SLC25A20	16.1701
MRPS16	16.1374
SELENON	16.1177
ACADS	16.0884
MRPL12	16.0573
SERP1	16.0126
PPARG	15.8451
NUDT1	15.8413
CYP2E1	15.8089
CALM3	15.8087
PRKCD	15.761
SHC1	15.732
ACOX1	15.6143
PTCD3	15.5547
NFS1	15.5398
TLR4	15.4739
EHHADH	15.4614
PRDX3	15.409
NDUFS4	15.3644
SQSTM1	15.36
ATF6	15.3363
MAOB	15.3345
SFXN4	15.2188
ATM	15.2027
SDHA	15.1409
VCAM1	15.1063
CAV3	15.0479
GATB	14.9612
PRDX1	14.9602
LONP1	14.9381
HADH	14.911
KNG1	14.8867
TRPM2	14.8866
OXR1	14.8238
MAPK3	14.7789
POMC	14.6466
COX5A	14.5846
PINK1	14.5329
ACADL	14.5165
LYRM4	14.4045
MTOR	14.401
CLU	14.3863
PPARGC1A	14.2778
ERN1	14.2305
GPX3	14.2229
HSPA8	14.1836
FOS	14.1637
GATC	14.0944
JAK2	14.0925
ALDH2	14.0592
PDE5A	14.052
VARS1	14.0284
MICOS13	14.0192
GPX7	14.018
APOA1	13.9778
ETFDH	13.97
HSD17B10	13.9694
KCNJ5	13.9669
NOX4	13.9498
UCP2	13.903
PRKAA1	13.8994
LEP	13.8857
PRKAA2	13.8602
CYP2C9	13.8404
CRHR1	13.8271
SDHB	13.7432
EIF2AK2	13.7272
MSRB2	13.7239
ADRB2	13.698
SNTA1	13.6329
NPY	13.6176
POLRMT	13.6142
ABCD1	13.5523
SDHD	13.5422
GCH1	13.5017
CD36	13.4755
AGT	13.4715
NDUFS8	13.4666
EIF2AK1	13.4275
PTGS1	13.4241
TXNIP	13.3775
CACNA1C	13.3708
CYP2C19	13.329
MB	13.3136
MRPS7	13.2516
TRMT10C	13.2358
SCN5A	13.2272
CASP9	13.2234
COMT	13.2099
CYP1B1	13.1983
CDKN1A	13.1758
TIA1	13.1681
BLVRB	13.1359
P4HB	13.1256
HBB	13.1016
PPARA	13.0069
GLRX	12.9813
STAT3	12.9747
MAP2K4	12.9693
MRPL3	12.9557
NCF2	12.9441
SELE	12.9094
SP1	12.906
EME2	12.8936
FMO1	12.8299
MSRB1	12.8298
HMGB1	12.739
OXT	12.731
MAP2K6	12.7149
AGTR1	12.7042
SLC2A1	12.7041
NOX1	12.6977
PRDX4	12.6792
CALM2	12.6392
KCNH2	12.6308
HSPA9	12.6287
ALOX5	12.6116
TXNRD1	12.5986
MAPKAPK2	12.5589
MDM2	12.555
PON2	12.4983
MAPK11	12.4708
ATF2	12.4634
EPO	12.4535
ETFA	12.4528
ACAD9	12.4497
MRPS25	12.4393
MMP2	12.4075
IL1A	12.3554
CHAT	12.3394
TPO	12.3316
SLC25A4	12.3003
C2orf69	12.29
POR	12.2783
CREB1	12.2596
UCP3	12.178
STK25	12.1707
SRC	12.1687
SERPINE1	12.1589
KCNQ1	12.1466
AGER	12.1015
SELP	12.09
RHOA	12.0829
VCP	12.0702
CYGB	12.0554
MRPS2	12.0511
VHL	12.0489
FKBP5	12.018
MRPS28	11.9646
PSEN1	11.9533
MRPS23	11.8365
SGCB	11.7704
HMOX2	11.7496
MAP2K3	11.7436
TIMM22	11.719
DDAH2	11.6937
EPHX1	11.6662
GPX4	11.6594
NOSTRIN	11.6556
PRKG1	11.6427
ETFB	11.6236
SESN2	11.6049
ADCYAP1	11.6007
PIK3CG	11.5817
FAS	11.5778
MRPS14	11.5544
HERPUD1	11.5457
KCNE1	11.5282
NPPA	11.5233
GCLC	11.5204
CS	11.5047
TYR	11.4818
BRCA1	11.4642
ATP2A2	11.4461
IGF1	11.4178
GGT1	11.401
HTRA2	11.4009
TF	11.3777
ADH5	11.3555
TXNRD2	11.3289
LMNA	11.2977
FMO2	11.2943
UQCRFS1	11.2928
CBS	11.2878
IL1RN	11.2726
ATF3	11.2553
PRORP	11.2436
KDR	11.1634
PRKCB	11.1622
NFE2L1	11.1491
NOSIP	11.1444
MAPT	11.127
MT-CYB	11.0833
SIRT3	11.0788
GFER	11.0644
SRXN1	11.0558
RPS6KA5	11.0497
MMP9	11.0211
TARDBP	11.0046
ANXA5	10.987
ARG2	10.9838
TERT	10.9681
ANK2	10.9285
ARG1	10.9135
LOC110806262	10.8855
MAP2K1	10.8802
MAP2K7	10.8188
BCL2L1	10.8038
REN	10.7984
NGB	10.7971
GSTA1	10.7806
PDHA1	10.7719
NR3C2	10.7616
BRCA2	10.7597
MT-CO1	10.7293
VIP	10.7216
GLRX2	10.7169
PCNA	10.71
GHRL	10.7051
EGFR	10.7046
IL13	10.6982
HP	10.6967
NDUFS1	10.6961
PRKD1	10.6896
EP300	10.6863
KRIT1	10.6652
NDUFS2	10.6625
PIK3CA	10.6309
HTR2A	10.6027
HYOU1	10.5824
DYNLL1	10.5717
MTHFR	10.5472
FXN	10.5383
PTEN	10.5248
TPD52	10.5087
CRYAB	10.5056
STAT1	10.5049
NPPB	10.4891
RAC1	10.4872
CDKN2A	10.4636
MAPK13	10.4569
DBH	10.4401
CYP2B6	10.4211
GCLM	10.3956
CALR	10.3891
NCF1	10.3791
PPP1R15A	10.3652
GSS	10.3609
DRD2	10.3256
CALCA	10.3151
SIRT2	10.3075
H6PD	10.3009
NFKBIA	10.2823
AKR1A1	10.2803
HSPD1	10.2166
GLUD1	10.1914
PRL	10.1554
GJA1	10.1366
NDUFV1	10.1298
CUL3	10.1289
DUSP1	10.1273
HSP90B1	10.1198
PTK2B	10.1046
TLR2	10.0992
CACNA1S	10.0543
MGST1	10.0428
MUTYH	10.0389
CEBPB	10.0094
TTN	9.98915
RORA	9.93296
NTHL1	9.92457
BMP6	9.91904
MT-ND1	9.91727
CNR1	9.88467
PRODH	9.82806
POLG	9.82566
THBD	9.80233
SDHC	9.79816
EDNRA	9.79706
CYP11B2	9.79217
PGD	9.79079
SCP2	9.77192
MAPKAPK3	9.76267
TH	9.75521
ALDH3A2	9.75395
CFTR	9.74006
FDXR	9.73216
PRKCA	9.73129
UCP1	9.71733
MIEF2	9.71015
INSR	9.71011
BCL2L11	9.7023
SCARA3	9.69599
SMPD1	9.67464
EGF	9.67429
DDAH1	9.64143
CYC1	9.62188
PRKAB1	9.6192
HSPA1B	9.60192
NOTCH3	9.59538
ERCC8	9.59272
ADM	9.586
CASP8	9.58341
IL18	9.58176
HFE	9.56549
NDUFB9	9.55828
AKR1B1	9.55596
NDUFA6	9.53521
CRAT	9.51978
EEF1A1	9.49269
MYH7	9.49229
EGR1	9.48056
ISCU	9.46745
ACP1	9.43722
TNFRSF1A	9.40255
THBS1	9.40133
PTPN1	9.38588
S100A8	9.36865
BAK1	9.36169
TSPO	9.35268
DLD	9.35198
LOX	9.31944
GSK3B	9.31021
DHCR24	9.30932
ACTA1	9.30435
STK4	9.293
LPO	9.2924
NDUFS6	9.28113
SUOX	9.27669
SMAD3	9.26207
GLO1	9.20524
BMP2	9.20319
ALDH1A1	9.17995
PPIA	9.16611
ASL	9.16375
CDK2	9.15117
OXTR	9.13502
NOL3	9.12247
DECR1	9.11506
FMO4	9.09911
ASS1	9.07435
CYP3A5	9.06399
MAPK12	9.05256
FN1	9.04893
ECHS1	9.03989
NRF1	9.03094
SETD2	9.02484
CHUK	9.02222
RPS27A	9.01281
APOB	9.00848
LOC110973015	9.0081
AOC3	9.00791
ATR	9.00482
CYP2C8	8.99123
HRAS	8.9912
MYC	8.98682
IL2	8.9783
CTSB	8.95373
ZFAND1	8.95083
NEIL1	8.95044
CDKN3	8.94598
SGK1	8.93747
NOD2	8.93368
AR	8.92886
MT-CO3	8.92593
FAM120A	8.91033
FKBP4	8.90782
GUCY1A1	8.89499
CYP2A6	8.86794
GCDH	8.85839
TIMP1	8.85331
CYP4F2	8.8483
MDH2	8.82675
DAXX	8.80412
STUB1	8.80197
ALDH9A1	8.80108
PRNP	8.7946
GSTM3	8.79398
ELN	8.78937
CTNNB1	8.77626
PAH	8.77177
NDUFS3	8.75533
NLRP3	8.74074
AKAP9	8.72445
NDUFV2	8.72215
ABCC1	8.71964
CYP27A1	8.68836
SST	8.67595
MSRB3	8.67133
UGT1A1	8.65978
KCNE2	8.65615
ALOX15	8.65075
SYK	8.64219
ERO1A	8.64151
SLC22A5	8.63396
AHSP	8.63019
IKBKB	8.61957
EPRS1	8.6138
PLA2G6	8.6115
MICB	8.60993
PLG	8.60675
LOC111365141	8.60129
CRYAA	8.59719
HTT	8.59553
ATP1A3	8.56547
SCN4A	8.56346
SESN1	8.55722
HSP90AB1	8.55114
MTR	8.54167
TMEM161A	8.53467
IL17A	8.52899
ALAD	8.52798
EIF4E	8.52157
TRPA1	8.50026
LRRK2	8.49962
ALOX12	8.48719
PTK2	8.48016
FAAH	8.47269
NDUFS7	8.4721
RAC2	8.46862
PPARD	8.46293
ELAVL1	8.45996
PLCG2	8.45899
TPH1	8.45105
FANCD2	8.44592
OGDH	8.43489
NDUFB10	8.42635
GPX2	8.4234
GUCY1B1	8.40811
TRPV1	8.40762
CDC42	8.39887
HAO1	8.39856
CCND1	8.37922
CCL3	8.37835
CASP2	8.35562
HBA1	8.35411
SERPINA1	8.35331
AKR1C1	8.34794
TRAF2	8.34426
UQCRQ	8.34312
C9orf72	8.32614
MMP1	8.32322
CLEC4A	8.31707
MT-ATP6	8.31555
FASLG	8.31525
FMR1	8.3141
ELANE	8.30402
ZFP36	8.30025
PLA2G4A	8.28794
XRCC1	8.26242
CDK5	8.24778
DUOX2	8.24588
TGFB2	8.23002
VDR	8.22841
F5	8.22676
BCHE	8.21312
TG	8.20782
AOX1	8.19412
CRHR2	8.19272
GADD45A	8.19182
CYP19A1	8.19171
BAD	8.18979
SMAD2	8.18825
PIK3R1	8.18732
DDX3X	8.17789
ALDH3A1	8.17637
S100A9	8.17411
DSPP	8.1678
PECAM1	8.15388
ACO1	8.1524
PRKCZ	8.13994
YARS2	8.13685
PTS	8.13278
MYLK	8.12734
GPT	8.12508
NDRG1	8.11595
MAPKAP1	8.11368
IGF2BP1	8.08181
CDKN1B	8.07919
MIF	8.07768
F2	8.05581
NOA1	8.02833
CASP1	8.02689
IL4	8.02448
PDIA2	8.02329
KLF2	8.0183
COX4I1	8.01789
IRS1	8.01767
CCL11	8.01757
AS3MT	8.00902
CREB3	8.007
CYP17A1	8.00293
CYP24A1	7.99052
AGRN	7.98429
GBA	7.97915
EPX	7.96477
GSTA4	7.95809
RELA	7.94357
CHEK1	7.94253
CTSD	7.92583
TACR1	7.92262
SCN4B	7.92215
SDHAF1	7.92167
APOH	7.9097
RARA	7.90051
GLUL	7.89027
EIF2B5	7.88941
GSTM2	7.88778
IKBKG	7.8872
NDUFC2	7.8826
GPX8	7.88007
TNFRSF1B	7.86921
ALKBH1	7.8692
PLAT	7.84288
MT-CO2	7.84275
LTF	7.84156
NGF	7.83514
ADRB1	7.83037
ACOX2	7.80075
CPT1B	7.7952
CYP11A1	7.79506
IDH1	7.78723
EIF2AK4	7.78537
MT-ND3	7.78205
DUSP19	7.76784
SLC18A3	7.73547
EPHX2	7.72891
PPOX	7.72386
GLA	7.72166
IDO1	7.72121
SCARB1	7.72066
CREBBP	7.71677
CYP2J2	7.71375
ABCA1	7.69841
ADH7	7.68704
DMD	7.68003
ITPR1	7.68
TRPV4	7.67953
MT-TL1	7.67242
RPS6KA4	7.65005
LIAS	7.64845
PXN	7.64537
PRKD2	7.63914
IL1R1	7.63842
PLA2G2A	7.6335
CCN2	7.63313
KCNMA1	7.62833
GSTA2	7.62743
CASP4	7.62633
F8	7.61612
ABCB1	7.61583
ERCC6	7.61325
TAC1	7.60889
PLAU	7.60566
PC	7.60529
E2F1	7.59017
UGT1A6	7.58182
PRKCG	7.56513
TREM2	7.55789
PTPN11	7.54478
PPIF	7.54034
MAPK8IP1	7.52868
JUNB	7.52255
MIR21	7.52246
GSTO1	7.52025
SERPINF1	7.50649
ATP5MK	7.50269
TP53INP1	7.4996
HDAC2	7.49842
SNAP25	7.49682
BCKDHB	7.4927
RXRA	7.47498
MT-ND4	7.47101
NOTCH1	7.45139
NDUFA9	7.44922
MAP2K2	7.44531
FOXO4	7.44178
DNM2	7.43698
SLC4A1	7.42981
NDUFA8	7.42926
IGF1R	7.42678
SLC17A5	7.42295
MANF	7.42218
AHR	7.40896
CAMK2G	7.40695
CASP7	7.39653
RETN	7.39514
OPRM1	7.38778
MMP3	7.37817
DYRK3	7.36778
RAF1	7.3675
MUC1	7.35302
EIF4G1	7.34902
COX6B1	7.33795
SLC1A3	7.33751
PTGIS	7.32129
RPA1	7.31475
STK24	7.30876
SLC8A1	7.30566
ITGAM	7.29893
DNMT1	7.29423
PIEZO1	7.29272
FLT1	7.29221
KRAS	7.28965
COA8	7.28341
CYP3A7	7.2825
MAP3K7	7.27721
CXCL1	7.27664
SLC25A1	7.27624
BDKRB2	7.27198
NR2C2	7.26055
NPM1	7.25684
TRAF6	7.2545
MSR1	7.25441
CHCHD2	7.24707
CAPN3	7.23144
FTO	7.21533
RB1	7.21388
CCL5	7.21212
CSF1	7.21145
AMBP	7.20176
APAF1	7.19354
ACHE	7.19283
GDF15	7.19236
DSP	7.19213
MAP3K1	7.19117
NAMPT	7.19011
NDUFA1	7.18263
TFRC	7.18212
VIM	7.1806
ODC1	7.17576
CHKA	7.17036
FGF2	7.16879
SLC6A3	7.1623
ITGB1	7.16077
ENDOG	7.15846
NDUFA10	7.15692
ADCY5	7.15016
QDPR	7.14355
GRB2	7.14199
CD40	7.13779
DNM1L	7.12582
HMGCR	7.12387
TLR9	7.1228
CPOX	7.11769
CYP4A11	7.11453
AKR1C3	7.10882
ATP5F1E	7.08723
MCL1	7.07369
CYB5R3	7.07163
VDAC1	7.06911
MT-ND5	7.06877
XIAP	7.06863
FH	7.05521
DNAH8	7.0531
GUCY1A2	7.04525
PDLIM4	7.04273
PTPN3	7.04196
S100B	7.03979
RPTOR	7.02916
TNFSF10	7.02846
ACO2	7.02398
NDUFB8	7.02188
PARG	7.01877
ALPP	7.01795
RCAN1	7.0162
PDIA3	7.01372
PLCG1	7.01023
BACE1	7.00016

## Sheet: Table S3
Supplementary table 3 Meta-analysis of 708 differentially expressed OS genes from six datasets
Gene	Estimate	se	zvalue	pvalue	ci.lb	ci.ub	FDR
DUOX2	1.43197	0.104702	13.6766	1.40135e-42	1.22675	1.63718	2.4804e-40
MMP3	1.3669	0.109831	12.4455	1.47948e-35	1.15164	1.58217	7.48192e-34
S100A8	1.34291	0.0935347	14.3573	9.58266e-47	1.15959	1.52623	3.39226e-44
MMP1	1.23901	0.103896	11.9255	8.71199e-33	1.03538	1.44264	3.62829e-31
IL1B	1.05437	0.0913265	11.5451	7.81937e-31	0.875373	1.23337	2.91374e-29
IDO1	1.02299	0.080441	12.7172	4.74434e-37	0.865324	1.18065	3.73221e-35
CXCL1	0.924932	0.0679144	13.6191	3.08403e-42	0.791822	1.05804	4.36698e-40
NOS2	0.853254	0.0676003	12.622	1.59629e-36	0.72076	0.985748	1.13017e-34
MUC1	0.836335	0.0780651	10.7133	8.81577e-27	0.68333	0.989339	2.15226e-25
IL1RN	0.831649	0.0694292	11.9784	4.61205e-33	0.695571	0.967728	2.04083e-31
S100A9	0.807058	0.0671882	12.0119	3.07718e-33	0.675371	0.938744	1.45243e-31
CCL2	0.614966	0.0561122	10.9596	5.97765e-28	0.504988	0.724944	1.62776e-26
SELP	0.580975	0.0568129	10.2261	1.51489e-24	0.469623	0.692326	3.35169e-23
VWF	0.575352	0.0503647	11.4237	3.18346e-30	0.476639	0.674065	1.07328e-28
SELE	0.572169	0.0701783	8.15307	3.54806e-16	0.434622	0.709716	4.25768e-15
NCF2	0.560659	0.0557942	10.0487	9.3085e-24	0.451305	0.670014	1.78119e-22
PLAU	0.52462	0.0473745	11.0739	1.67954e-28	0.431767	0.617472	4.75645e-27
STAT1	0.518857	0.0365106	14.2111	7.81688e-46	0.447298	0.590417	1.84478e-43
IL6	0.514936	0.069514	7.40766	1.28549e-13	0.378691	0.651181	1.09654e-12
SOD2	0.495857	0.0454911	10.9001	1.1517e-27	0.406696	0.585018	2.91216e-26
CCL11	0.470587	0.0479856	9.80683	1.0522e-22	0.376537	0.564637	1.8624e-21
ICAM1	0.452694	0.0398384	11.3633	6.37264e-30	0.374612	0.530776	2.05083e-28
NAMPT	0.403297	0.035732	11.2867	1.52675e-29	0.333263	0.47333	4.69974e-28
PTGS2	0.392072	0.0439944	8.91186	5.01836e-19	0.305845	0.478299	7.106e-18
XBP1	0.391582	0.0252528	15.5064	3.13785e-54	0.342087	0.441076	2.22159e-51
TIMP1	0.38574	0.0306167	12.599	2.13862e-36	0.325732	0.445747	1.3765e-34
ADM	0.375992	0.04095	9.18173	4.24223e-20	0.295732	0.456253	6.25728e-19
TLR2	0.3603	0.0479917	7.50755	6.02451e-14	0.266238	0.454362	5.4684e-13
LRRK2	0.359938	0.0468099	7.68934	1.4789e-14	0.268192	0.451684	1.41495e-13
PLA2G7	0.355154	0.0637616	5.57003	2.54696e-08	0.230184	0.480124	1.12703e-07
PLA2G2A	0.342444	0.0598066	5.72586	1.02914e-08	0.225225	0.459663	4.76227e-08
CLEC4A	0.338119	0.0472279	7.15932	8.10807e-13	0.245554	0.430684	6.37835e-12
CD40	0.336678	0.0350448	9.60708	7.46339e-22	0.267992	0.405364	1.25811e-20
IFNG	0.329938	0.050914	6.48029	9.15448e-11	0.230148	0.429727	5.53964e-10
JAK2	0.314035	0.025055	12.5338	4.87501e-36	0.264928	0.363141	2.65501e-34
HIF1A	0.311876	0.0239338	13.0308	8.17987e-39	0.264966	0.358785	7.23919e-37
CASP1	0.299819	0.028224	10.6228	2.3333e-26	0.244501	0.355137	5.5066e-25
FOS	0.288142	0.0561677	5.13003	2.8969e-07	0.178056	0.398229	1.14581e-06
IL1R1	0.279879	0.0370929	7.54536	4.51049e-14	0.207179	0.35258	4.14731e-13
CYBB	0.267194	0.045998	5.80883	6.29126e-09	0.17704	0.357349	3.0096e-08
THBD	0.26477	0.0323543	8.18344	2.75856e-16	0.201356	0.328183	3.42642e-15
NOD2	0.24793	0.0326953	7.58306	3.37496e-14	0.183849	0.312012	3.14404e-13
MANF	0.241171	0.0210871	11.4369	2.73461e-30	0.199841	0.282501	9.68053e-29
SERPINA1	0.231948	0.0473563	4.89793	9.68519e-07	0.139131	0.324764	3.46319e-06
CEBPB	0.228973	0.0204135	11.2167	3.37449e-29	0.188964	0.268983	9.95474e-28
NLRP3	0.225691	0.0383108	5.89106	3.83737e-09	0.150603	0.300779	1.94061e-08
CALR	0.221094	0.0168466	13.124	2.40029e-39	0.188076	0.254113	2.42772e-37
JUNB	0.214246	0.0303252	7.06494	1.60686e-12	0.154809	0.273682	1.22329e-11
GLUL	0.212896	0.0313605	6.78868	1.13165e-11	0.151431	0.274362	8.01206e-11
AHR	0.210326	0.0207788	10.1222	4.40553e-24	0.1696	0.251052	8.6642e-23
HSPA5	0.206047	0.0219187	9.40053	5.42895e-21	0.163087	0.249007	8.54155e-20
RAC2	0.204264	0.0444647	4.59385	4.35136e-06	0.117115	0.291414	1.37534e-05
TLR4	0.204083	0.0295865	6.89784	5.28009e-12	0.146094	0.262071	3.89406e-11
MMP2	0.203518	0.0235513	8.64146	5.54999e-18	0.157358	0.249678	7.27666e-17
ASS1	0.202217	0.0330969	6.10983	9.97349e-10	0.137348	0.267086	5.34942e-09
EGR1	0.201708	0.0424895	4.74725	2.062e-06	0.118431	0.284986	6.98515e-06
ANXA5	0.200715	0.0150404	13.3451	1.26568e-40	0.171236	0.230193	1.49351e-38
CTSB	0.196257	0.0210843	9.30819	1.30035e-20	0.154932	0.237581	2.0014e-19
CYBA	0.190291	0.024312	7.82706	4.99397e-15	0.142641	0.237942	4.97991e-14
GPX2	0.189992	0.0494621	3.84117	0.000122449	0.0930483	0.286936	0.00030852
STAT3	0.187967	0.0196659	9.55797	1.20085e-21	0.149422	0.226511	1.97722e-20
FMO3	0.186523	0.0253278	7.36434	1.78023e-13	0.136881	0.236164	1.50048e-12
HYOU1	0.18384	0.0190589	9.6459	5.11604e-22	0.146485	0.221195	8.83452e-21
GSTP1	0.183287	0.0182708	10.0317	1.10632e-23	0.147477	0.219097	2.06126e-22
TRPA1	0.18141	0.0310949	5.83409	5.40843e-09	0.120466	0.242355	2.65914e-08
UCP2	0.177606	0.0311701	5.69798	1.21239e-08	0.116514	0.238699	5.50237e-08
MAP3K5	0.17422	0.0220971	7.88432	3.16253e-15	0.130911	0.21753	3.19868e-14
TNFRSF1B	0.172924	0.0265562	6.51162	7.43421e-11	0.120875	0.224974	4.57689e-10
XDH	0.17156	0.048719	3.52143	0.000429229	0.0760729	0.267048	0.000952645
VCP	0.170772	0.0145199	11.7612	6.18213e-32	0.142314	0.199231	2.43164e-30
BAK1	0.1705	0.0213926	7.97007	1.58584e-15	0.128572	0.212429	1.65114e-14
MMP9	0.169303	0.0683801	2.47591	0.0132898	0.0352803	0.303325	0.0230053
PLAT	0.168804	0.0308432	5.47299	4.42513e-08	0.108353	0.229256	1.91036e-07
PGD	0.167858	0.016848	9.96312	2.2101e-23	0.134837	0.20088	4.01218e-22
SOD1	0.165035	0.0188147	8.77161	1.76122e-18	0.128159	0.201911	2.44498e-17
PRDX4	0.163557	0.0129924	12.5887	2.43584e-36	0.138093	0.189022	1.43715e-34
VCAM1	0.157688	0.0527125	2.99148	0.0027763	0.0543737	0.261003	0.00537055
P4HB	0.157427	0.0217472	7.23892	4.52268e-13	0.114803	0.20005	3.6387e-12
BACE1	0.145318	0.013285	10.9385	7.54624e-28	0.119279	0.171356	1.97879e-26
CYGB	0.145197	0.0195472	7.428	1.10251e-13	0.106885	0.183509	9.51922e-13
GPX7	0.141373	0.019499	7.25027	4.15938e-13	0.103156	0.17959	3.38488e-12
MAPKAPK2	0.138395	0.0130592	10.5975	3.06011e-26	0.1128	0.163991	6.9889e-25
GPX8	0.135786	0.0134011	10.1325	3.96327e-24	0.109521	0.162052	8.01713e-23
SERPINF1	0.134765	0.0204173	6.60054	4.0965e-11	0.094748	0.174782	2.63666e-10
CASP4	0.133557	0.0299532	4.45887	8.2392e-06	0.0748503	0.192265	2.50358e-05
RORA	0.132339	0.0222849	5.93848	2.87676e-09	0.0886609	0.176016	1.4759e-08
ATF3	0.13154	0.0358697	3.66717	0.000245248	0.061237	0.201844	0.000569297
AKR1B1	0.12936	0.0378093	3.42139	0.000623022	0.0552554	0.203465	0.00134073
TAC1	0.126389	0.0386193	3.27269	0.00106531	0.0506963	0.202081	0.00221835
ZFP36	0.123577	0.0292413	4.22611	2.37767e-05	0.066265	0.180889	6.76061e-05
CREB3	0.123253	0.0152548	8.07961	6.49734e-16	0.0933542	0.153152	7.07711e-15
AOC3	0.122787	0.0340492	3.60616	0.000310767	0.0560514	0.189522	0.00071205
TGFB1	0.122741	0.0151102	8.12304	4.54644e-16	0.0931256	0.152357	5.19174e-15
HERPUD1	0.119584	0.0198243	6.0322	1.61744e-09	0.0807293	0.158439	8.54586e-09
CYP1B1	0.119333	0.0170702	6.9907	2.73517e-12	0.0858758	0.15279	2.03842e-11
NFKBIA	0.119152	0.0280326	4.25048	2.13309e-05	0.0642093	0.174095	6.16419e-05
EDNRA	0.118517	0.0136156	8.70447	3.19075e-18	0.0918304	0.145203	4.34433e-17
ITPR1	0.11454	0.0233058	4.91468	8.89296e-07	0.0688619	0.160219	3.19605e-06
ERN1	0.11289	0.013957	8.08844	6.04338e-16	0.0855351	0.140246	6.79161e-15
FGF2	0.107791	0.0152039	7.08972	1.34385e-12	0.0779923	0.13759	1.03418e-11
CYB5R3	0.107508	0.0157756	6.81481	9.43889e-12	0.0765883	0.138428	6.81912e-11
APOE	0.106727	0.0235584	4.53031	5.88964e-06	0.0605534	0.152901	1.83694e-05
TFRC	0.105304	0.0274917	3.83038	0.000127946	0.0514209	0.159186	0.00032009
CALM3	0.104723	0.0142622	7.34267	2.09375e-13	0.0767694	0.132676	1.74397e-12
NQO1	0.103075	0.0322808	3.19306	0.00140772	0.0398054	0.166344	0.00285081
GPX1	0.102858	0.0155041	6.63424	3.26179e-11	0.0724705	0.133246	2.11867e-10
SGCB	0.102363	0.0162667	6.29278	3.11835e-10	0.0704806	0.134245	1.78048e-09
ITGAM	0.101612	0.0329856	3.08051	0.00206647	0.0369618	0.166263	0.00410973
IL18	0.101568	0.0351326	2.89098	0.00384047	0.0327089	0.170426	0.00732898
ODC1	0.101372	0.0175529	5.77525	7.68384e-09	0.0669694	0.135776	3.65111e-08
AGRN	0.101285	0.0125298	8.08358	6.28948e-16	0.0767274	0.125843	6.95773e-15
IL1A	0.0978223	0.036243	2.69907	0.0069534	0.0267873	0.168857	0.0128538
TSPO	0.0974623	0.0272848	3.57204	0.00035421	0.0439851	0.150939	0.000801217
NOS3	0.097033	0.0193018	5.02715	4.9781e-07	0.0592022	0.134864	1.88476e-06
GSTO1	0.0960904	0.0202029	4.75626	1.97209e-06	0.0564934	0.135687	6.71268e-06
DUSP1	0.0957965	0.0379598	2.52363	0.011615	0.0213967	0.170196	0.0204053
GCH1	0.0949699	0.0214777	4.42178	9.78907e-06	0.0528743	0.137065	2.94922e-05
MCL1	0.0926473	0.0203297	4.55723	5.18316e-06	0.0528018	0.132493	1.62375e-05
CASP3	0.091753	0.0191439	4.79281	1.64459e-06	0.0542317	0.129274	5.65227e-06
CASP8	0.0900594	0.0149768	6.01325	1.81836e-09	0.0607054	0.119413	9.46619e-09
COMT	0.0898215	0.0119917	7.49033	6.87e-14	0.0663183	0.113325	6.15691e-13
ITGB1	0.0891504	0.0152982	5.8275	5.62648e-09	0.0591664	0.119134	2.74727e-08
CCND1	0.0877905	0.00859781	10.2108	1.77414e-24	0.0709391	0.104642	3.80633e-23
CP	0.0861814	0.0128981	6.6817	2.36194e-11	0.0609016	0.111461	1.57759e-10
ATF4	0.0857375	0.0111948	7.65869	1.87838e-14	0.0637961	0.107679	1.77319e-13
EIF4G1	0.0852184	0.0109682	7.76956	7.87616e-15	0.063721	0.106716	7.63879e-14
PDLIM4	0.0843536	0.0140041	6.02351	1.7067e-09	0.0569062	0.111801	8.95071e-09
ALOX5	0.0837323	0.031013	2.69991	0.00693589	0.0229479	0.144517	0.0128538
KLF2	0.0835254	0.026385	3.16564	0.00154741	0.0318118	0.135239	0.00312128
PLA2G4A	0.0823491	0.0143862	5.72418	1.03935e-08	0.0541527	0.110545	4.7783e-08
FAS	0.0820294	0.0272304	3.01242	0.00259175	0.0286588	0.1354	0.00502729
IRS1	0.0812511	0.0234581	3.46368	0.000532844	0.0352742	0.127228	0.00116436
GPX3	0.0807664	0.0220339	3.66555	0.000246806	0.0375808	0.123952	0.00057104
ALDH1A1	0.0801682	0.0403524	1.9867	0.0469553	0.00107899	0.159257	0.0729043
ASL	0.0801381	0.0214686	3.73281	0.000189359	0.0380604	0.122216	0.000449885
RB1	0.0791102	0.0118573	6.67184	2.5261e-11	0.0558703	0.10235	1.656e-10
TRPM2	0.0771649	0.0164796	4.68244	2.83476e-06	0.0448654	0.109464	9.33495e-06
KDR	0.0768868	0.0132062	5.822	5.8146e-09	0.0510031	0.102771	2.81968e-08
ADCYAP1	0.0768833	0.0176105	4.36577	1.26673e-05	0.0423674	0.111399	3.76827e-05
PTGS1	0.0754458	0.0235431	3.20458	0.00135258	0.0293022	0.121589	0.0027677
AOX1	0.0750735	0.0173842	4.31849	1.57098e-05	0.0410011	0.109146	4.59609e-05
SERPINE1	0.0740378	0.011314	6.54394	5.99186e-11	0.0518629	0.0962128	3.72126e-10
PTPN1	0.0735395	0.0180556	4.07295	4.64208e-05	0.0381512	0.108928	0.000126896
PRKD2	0.0732965	0.0132567	5.52903	3.22002e-08	0.0473139	0.0992791	1.40727e-07
RPS6KA4	0.0730621	0.0124541	5.86652	4.45045e-09	0.0486526	0.0974717	2.21896e-08
ABCC1	0.0727281	0.00854658	8.50961	1.74522e-17	0.0559771	0.089479	2.24657e-16
F5	0.0725329	0.0107916	6.72124	1.80179e-11	0.0513818	0.093684	1.2266e-10
MAP2K3	0.0723038	0.0181485	3.98401	6.7762e-05	0.0367334	0.107874	0.000179013
GLA	0.0722109	0.0176712	4.08635	4.38212e-05	0.0375759	0.106846	0.000120253
SCARA3	0.0721715	0.0170082	4.24332	2.20233e-05	0.038836	0.105507	6.31275e-05
PRNP	0.0717394	0.0111273	6.44715	1.13972e-10	0.0499303	0.0935485	6.83833e-10
SOD3	0.0717055	0.0376992	1.90205	0.0571652	-0.00218347	0.145595	0.0870386
PPIF	0.0715893	0.0185218	3.86514	0.000111027	0.0352872	0.107891	0.00028276
DYRK3	0.0715867	0.00897796	7.9736	1.54113e-15	0.0539902	0.0891832	1.62854e-14
MAPK10	0.0701036	0.0196313	3.57101	0.000355613	0.0316269	0.10858	0.000801828
RELA	0.0698084	0.0111949	6.23571	4.49734e-10	0.0478667	0.0917501	2.50718e-09
BMP6	0.0695136	0.0153881	4.51738	6.26102e-06	0.0393536	0.0996737	1.9273e-05
SLC1A3	0.0693835	0.0135624	5.11589	3.12268e-07	0.0428018	0.0959652	1.22147e-06
LMNA	0.0688167	0.0145861	4.71797	2.38204e-06	0.0402285	0.0974049	8.03088e-06
ATF6	0.0686481	0.012313	5.57527	2.4715e-08	0.0445151	0.0927811	1.10052e-07
STK4	0.0683775	0.0166506	4.10661	4.01514e-05	0.0357429	0.101012	0.000111044
VIM	0.0665456	0.0103844	6.40825	1.472e-10	0.0461926	0.0868986	8.7578e-10
ACO1	0.0656031	0.0199572	3.28719	0.00101193	0.0264877	0.104718	0.00212596
AKR1C1	0.0629088	0.0170734	3.68461	0.000229049	0.0294456	0.096372	0.000535204
C9orf72	0.0621675	0.0164962	3.7686	0.000164163	0.0298356	0.0944993	0.000395331
BCL2L1	0.0598304	0.0166748	3.58808	0.00033312	0.0271485	0.0925124	0.000755926
GCLM	0.0596066	0.025163	2.36882	0.0178452	0.0102879	0.108925	0.0300104
SERP1	0.0595436	0.0128703	4.62644	3.71998e-06	0.0343183	0.0847688	1.19716e-05
ATR	0.0590492	0.0122053	4.83798	1.31166e-06	0.0351271	0.0829712	4.59731e-06
MSR1	0.0588991	0.0202208	2.9128	0.00358209	0.019267	0.0985312	0.00685438
GAPDH	0.0588437	0.00703467	8.36481	6.02137e-17	0.045056	0.0726314	7.61273e-16
SHC1	0.0585283	0.00985944	5.93627	2.91586e-09	0.0392041	0.0778524	1.4852e-08
PRKCG	0.0573177	0.0138873	4.12735	3.66974e-05	0.0300991	0.0845364	0.00010229
S100B	0.0567648	0.012875	4.40893	1.03883e-05	0.0315303	0.0819992	3.10333e-05
PARK7	0.0564859	0.00972243	5.80985	6.25282e-09	0.0374303	0.0755415	3.0096e-08
MSRB3	0.0561552	0.0123997	4.52877	5.93291e-06	0.0318523	0.0804581	1.84233e-05
VIP	0.0557683	0.0435565	1.28037	0.200417	-0.0296009	0.141137	0.264236
IL10	0.0554442	0.0122657	4.52027	6.17594e-06	0.0314039	0.0794844	1.90942e-05
DNMT1	0.0546721	0.00949626	5.75723	8.55078e-09	0.0360598	0.0732845	4.00924e-08
APP	0.0546577	0.0227509	2.40244	0.0162861	0.0100667	0.0992487	0.0276974
PRKCB	0.0542067	0.0376149	1.4411	0.149558	-0.0195172	0.127931	0.20481
IGF1	0.0526276	0.0303244	1.73549	0.0826543	-0.00680707	0.112062	0.120908
CYP1A1	0.0519936	0.0416889	1.24718	0.212331	-0.0297151	0.133702	0.279425
CSF1	0.0515299	0.0169538	3.03943	0.0023703	0.018301	0.0847587	0.00466159
TMEM161A	0.0512107	0.00779255	6.57176	4.97252e-11	0.0359376	0.0664839	3.14334e-10
CTNNB1	0.0497266	0.0154498	3.2186	0.00128818	0.0194456	0.0800075	0.00264357
CHCHD2	0.0496668	0.0132271	3.75491	0.000173404	0.023742	0.0755915	0.000416169
MAP2K1	0.0491123	0.00957764	5.1278	2.93143e-07	0.0303404	0.0678841	1.15303e-06
PRKCA	0.0490049	0.00989814	4.95092	7.38618e-07	0.0296049	0.0684049	2.68175e-06
RCAN1	0.0482985	0.0216047	2.23556	0.0253809	0.00595409	0.090643	0.0414047
EIF2AK2	0.0482415	0.0151035	3.19406	0.00140289	0.0186391	0.0778439	0.00285081
PPP1R15A	0.048136	0.0250889	1.91862	0.0550327	-0.00103733	0.0973094	0.0843359
EIF2AK3	0.0480096	0.0204554	2.34704	0.0189234	0.00791773	0.0881014	0.0315984
OSGIN2	0.047973	0.010366	4.62791	3.69372e-06	0.027656	0.06829	1.19413e-05
GHRL	0.0476065	0.0231586	2.05567	0.039814	0.0022165	0.0929965	0.0629203
PRDX1	0.0471115	0.0132889	3.54517	0.000392356	0.0210657	0.0731572	0.000876303
NUDT1	0.0468107	0.0107464	4.35595	1.32494e-05	0.0257482	0.0678733	3.92493e-05
CDKN3	0.0463241	0.0115274	4.01862	5.85394e-05	0.0237309	0.0689173	0.00015819
ADRB2	0.046289	0.0178253	2.59681	0.00940939	0.011352	0.081226	0.0169082
PLCG2	0.046084	0.0242274	1.90215	0.0571519	-0.00140074	0.0935687	0.0870386
PIK3CG	0.045393	0.0175039	2.5933	0.00950587	0.0110859	0.0797001	0.0169953
GJA1	0.04533	0.00966868	4.68834	2.75432e-06	0.0263798	0.0642803	9.15519e-06
TNFRSF1A	0.0452539	0.0224161	2.01881	0.0435069	0.00131912	0.0891887	0.0681479
MAPK11	0.0451944	0.0127326	3.54949	0.000385978	0.0202389	0.0701499	0.000864785
FMO2	0.0450415	0.0166411	2.70664	0.00679684	0.0124255	0.0776576	0.0126304
TG	0.044994	0.0171145	2.62901	0.0085635	0.0114503	0.0785378	0.015586
MTHFR	0.0444284	0.0161522	2.75061	0.00594846	0.0127707	0.0760862	0.0111122
TRPV4	0.0438759	0.00912642	4.80757	1.52773e-06	0.0259885	0.0617634	5.30212e-06
HBB	0.0434584	0.0263576	1.6488	0.099189	-0.00820159	0.0951183	0.144201
STIP1	0.043096	0.00934333	4.61249	3.97881e-06	0.0247834	0.0614085	1.27411e-05
PRKD1	0.0430307	0.0108214	3.97646	6.99487e-05	0.0218212	0.0642402	0.000183546
CDK5	0.0427221	0.00879994	4.85482	1.20496e-06	0.0254746	0.0599697	4.24434e-06
CAV1	0.0426955	0.0069354	6.15618	7.45211e-10	0.0291024	0.0562887	4.02755e-09
RHOA	0.0426333	0.00952783	4.4746	7.65528e-06	0.0239591	0.0613075	2.33618e-05
NFKB1	0.041532	0.0172918	2.40183	0.0163133	0.00764066	0.0754233	0.0276974
ATP2A2	0.0409246	0.0146536	2.79281	0.00522531	0.0122041	0.069645	0.00986539
MDM2	0.040074	0.00957483	4.18535	2.84725e-05	0.0213077	0.0588403	8.0313e-05
SLC2A1	0.0399138	0.0163243	2.44506	0.0144829	0.00791879	0.0719087	0.0248279
BCKDHB	0.0393927	0.0269689	1.46067	0.144105	-0.0134653	0.0922508	0.199978
PXN	0.0385887	0.0123058	3.13582	0.00171375	0.0144698	0.0627076	0.00344697
XRCC1	0.038178	0.0102404	3.72817	0.000192879	0.0181072	0.0582489	0.000456716
G3BP1	0.0380889	0.0116553	3.26795	0.00108331	0.0152449	0.0609329	0.00224879
TNFSF10	0.0377162	0.020419	1.84711	0.0647312	-0.00230436	0.0777367	0.0955631
CACNA1C	0.0376198	0.0135018	2.78628	0.00533171	0.0111567	0.0640829	0.0100395
CASP7	0.0370541	0.0246673	1.50215	0.133058	-0.011293	0.0854012	0.186915
RYR2	0.0364152	0.0181424	2.00718	0.04473	0.000856694	0.0719737	0.0699092
RAC1	0.0363274	0.0161255	2.25279	0.0242726	0.00472192	0.0679328	0.0398724
ELANE	0.0363244	0.0126073	2.88123	0.00396132	0.0116146	0.0610342	0.00753929
NOTCH3	0.0362498	0.00905594	4.00287	6.25779e-05	0.0185005	0.0539991	0.000167823
OLR1	0.0356751	0.00898441	3.97078	7.16367e-05	0.018066	0.0532843	0.000187154
EIF2S1	0.0352952	0.0125606	2.80998	0.00495439	0.0106768	0.0599136	0.00937891
G6PD	0.0352951	0.00701137	5.03398	4.80393e-07	0.0215531	0.0490372	1.82859e-06
CRYAB	0.0348489	0.0319621	1.09032	0.275572	-0.0277956	0.0974934	0.344708
KCNQ1	0.0345252	0.0233705	1.4773	0.139595	-0.0112801	0.0803305	0.194554
DHCR24	0.0345117	0.0251051	1.37469	0.169227	-0.0146933	0.0837167	0.228215
ELAC2	0.0344195	0.0091193	3.77435	0.000160423	0.016546	0.052293	0.000387644
FLT1	0.0332975	0.00865426	3.84753	0.000119317	0.0163354	0.0502595	0.0003017
HSPA8	0.0332731	0.0124011	2.68308	0.00729474	0.00896743	0.0575788	0.0134147
TPO	0.0331074	0.0173017	1.91353	0.0556796	-0.0008033	0.0670181	0.0851429
CLU	0.0328227	0.0354168	0.926756	0.354053	-0.036593	0.102238	0.430704
PARP1	0.0325564	0.00899723	3.61849	0.00029633	0.0149221	0.0501906	0.000681174
HP	0.0318788	0.00691269	4.61164	3.99509e-06	0.0183302	0.0454275	1.27411e-05
MAPK12	0.0314978	0.00714035	4.41124	1.0278e-05	0.017503	0.0454927	3.0834e-05
CHEK1	0.0310641	0.00784082	3.96184	7.43746e-05	0.0156964	0.0464318	0.000193593
GLRX	0.0306345	0.0320923	0.954576	0.339792	-0.0322652	0.0935343	0.415497
MPO	0.0304872	0.0128205	2.378	0.0174068	0.00535946	0.055615	0.0293428
HFE	0.030459	0.00825497	3.68977	0.000224455	0.0142795	0.0466384	0.000526206
TGFB2	0.030405	0.00583453	5.21122	1.87607e-07	0.0189695	0.0418405	7.54694e-07
KEAP1	0.0299161	0.00977698	3.05986	0.00221443	0.0107536	0.0490787	0.00439165
FAM120A	0.028874	0.0167103	1.72791	0.0840036	-0.00387763	0.0616257	0.122628
HMOX2	0.0285987	0.01336	2.14063	0.032304	0.00241366	0.0547837	0.0518268
FASLG	0.028115	0.0209622	1.34123	0.179847	-0.0129701	0.0692001	0.238897
ABCA1	0.0274531	0.0149556	1.83564	0.0664112	-0.00185937	0.0567655	0.0977529
HSD17B4	0.0260204	0.0178864	1.45476	0.145736	-0.00903628	0.061077	0.200741
CDC42	0.0260017	0.0121503	2.14	0.0323551	0.00218744	0.0498159	0.0518268
GTPBP3	0.0248113	0.00934158	2.65601	0.00790706	0.00650219	0.0431205	0.0145031
TP53INP1	0.0245662	0.0270929	0.906739	0.364545	-0.0285349	0.0776672	0.441948
MAP3K1	0.0236687	0.0191037	1.23896	0.215359	-0.0137737	0.0611112	0.281318
NOX4	0.0235558	0.00907881	2.59459	0.00947029	0.00576168	0.04135	0.0169746
GCDH	0.0228546	0.010611	2.15387	0.0312507	0.00205749	0.0436517	0.0502852
AKT1	0.0224412	0.00903477	2.48387	0.0129964	0.00473335	0.040149	0.0225526
FTO	0.0219158	0.00940226	2.33091	0.0197581	0.00348773	0.0403439	0.0329147
ELN	0.0215264	0.0108217	1.98917	0.0466819	0.000316114	0.0427366	0.0726391
LOX	0.0211322	0.00452573	4.66934	3.02162e-06	0.0122619	0.0300025	9.85857e-06
ATM	0.0208794	0.0167565	1.24605	0.212746	-0.0119627	0.0537216	0.279451
LTF	0.02078	0.0610075	0.340615	0.733394	-0.0987924	0.140352	0.785541
GRB2	0.0206929	0.0111323	1.85882	0.063052	-0.00112591	0.0425118	0.094179
FDXR	0.0203605	0.0108543	1.8758	0.0606829	-0.000913552	0.0416346	0.0916065
SLC8A1	0.0202304	0.0380445	0.531755	0.594896	-0.0543355	0.0947963	0.662242
E2F1	0.0200141	0.0102323	1.95596	0.0504696	-4.09472e-05	0.0400691	0.0778485
EIF4E	0.0198756	0.0161775	1.22859	0.219225	-0.0118318	0.051583	0.28375
APAF1	0.019329	0.0175615	1.10064	0.271051	-0.015091	0.053749	0.340256
PLCG1	0.0191451	0.00775227	2.46961	0.0135259	0.00395093	0.0343393	0.023357
SIRT2	0.0187022	0.0129099	1.44868	0.147428	-0.00660065	0.0440051	0.202284
MTOR	0.0186276	0.007359	2.53126	0.0113652	0.00420419	0.033051	0.0200663
LONP1	0.0183928	0.00618291	2.97478	0.00293203	0.00627449	0.030511	0.00565635
SNCA	0.0183513	0.00257902	7.11561	1.11416e-12	0.0132965	0.0234061	8.66842e-12
TRAF2	0.0182942	0.0100546	1.81949	0.0688369	-0.00141242	0.0380008	0.101113
DYNLL1	0.0177232	0.0144071	1.23017	0.218633	-0.0105142	0.0459607	0.283502
HSP90AA1	0.0176031	0.0119367	1.47471	0.140291	-0.00579235	0.0409985	0.19514
AGER	0.0173817	0.0160663	1.08187	0.279309	-0.0141076	0.048871	0.348766
NDUFS8	0.0171016	0.0126435	1.3526	0.176184	-0.00767924	0.0418824	0.234913
EIF2AK4	0.0166181	0.0134818	1.23263	0.217715	-0.00980583	0.043042	0.28283
MAPK1	0.0165044	0.0104516	1.57912	0.114308	-0.00398042	0.0369892	0.163166
KCNH2	0.0163562	0.00496498	3.2943	0.000986664	0.00662496	0.0260873	0.00207904
DAXX	0.0163341	0.00847531	1.92726	0.053947	-0.000277158	0.0329454	0.0828513
VEGFA	0.0161674	0.0157735	1.02497	0.305379	-0.0147482	0.0470829	0.379313
HMGCR	0.0157737	0.0282324	0.55871	0.57636	-0.0395607	0.0711081	0.646692
CDKN2A	0.0157455	0.0131895	1.19379	0.232561	-0.0101055	0.0415964	0.298285
NPM1	0.0156783	0.00625658	2.5059	0.0122142	0.00341567	0.027941	0.0212996
TPD52	0.0154492	0.0240313	0.642876	0.520305	-0.0316514	0.0625497	0.596077
CDK2	0.015446	0.0059076	2.61459	0.00893336	0.00386729	0.0270247	0.0161347
HSP90AB1	0.0154047	0.00825115	1.86698	0.0619049	-0.000767253	0.0315767	0.0932518
PTPN11	0.0153635	0.0108877	1.41109	0.158218	-0.00597596	0.0367029	0.214943
PIK3CA	0.0152872	0.0100318	1.52388	0.12754	-0.00437474	0.0349491	0.180236
PTGIS	0.0150882	0.00948762	1.59031	0.111766	-0.00350718	0.0336836	0.160834
FN1	0.015012	0.00278033	5.39936	6.68796e-08	0.00956265	0.0204613	2.83537e-07
BRCA1	0.0144331	0.00931558	1.54935	0.121297	-0.00382507	0.0326913	0.1721
TIA1	0.0142496	0.0117563	1.21208	0.225482	-0.00879239	0.0372916	0.291317
NDUFA9	0.0140824	0.0160142	0.879372	0.3792	-0.0173048	0.0454696	0.458146
GUCY1A2	0.0140341	0.00856017	1.63946	0.101118	-0.00274358	0.0308117	0.146404
FXN	0.013796	0.0133658	1.03218	0.301986	-0.0124006	0.0399926	0.375757
PPIA	0.0136934	0.00920968	1.48685	0.137055	-0.00435725	0.031744	0.19139
CDKN1B	0.0132596	0.0137841	0.961947	0.336076	-0.0137568	0.040276	0.411665
BRCA2	0.0132014	0.00735878	1.79397	0.0728182	-0.00122152	0.0276244	0.10674
CYP2E1	0.0130387	0.00821573	1.58704	0.112504	-0.00306384	0.0291412	0.161406
MRPS23	0.0129301	0.00941586	1.37322	0.169684	-0.00552469	0.0313848	0.228396
AGT	0.0127783	0.0131677	0.970429	0.331833	-0.0130299	0.0385865	0.408081
ALOX15	0.0122778	0.00879125	1.39659	0.162536	-0.00495273	0.0295083	0.220029
NOS1	0.0122635	0.00773468	1.58552	0.112848	-0.00289618	0.0274232	0.161406
LPO	0.0122292	0.0103389	1.18283	0.236877	-0.00803474	0.0324931	0.302723
CALM2	0.0115395	0.0162712	0.709195	0.478203	-0.0203515	0.0434304	0.556346
MRPS14	0.0111708	0.0129678	0.861425	0.389004	-0.0142457	0.0365873	0.467597
RETN	0.0108307	0.0145228	0.745771	0.455806	-0.0176335	0.0392948	0.534289
PTS	0.0101872	0.0149381	0.681961	0.495264	-0.0190909	0.0394653	0.57389
CASP9	0.0101372	0.00906289	1.11854	0.263338	-0.00762576	0.0279001	0.332341
H6PD	0.00991753	0.0158356	0.626281	0.531131	-0.0211197	0.0409547	0.606517
MAPK8	0.00979484	0.0200464	0.488607	0.62512	-0.0294955	0.0490851	0.689341
MAPK8IP1	0.00970615	0.00880197	1.10272	0.270147	-0.00754539	0.0269577	0.339723
CREB1	0.0095558	0.0142468	0.670732	0.502391	-0.0183675	0.0374791	0.58025
BAX	0.00914675	0.0143677	0.63662	0.524373	-0.0190134	0.0373069	0.599767
AKR1A1	0.00905442	0.0205732	0.440108	0.659859	-0.0312683	0.0493771	0.719846
MAP3K7	0.0089816	0.00746951	1.20244	0.229195	-0.00565837	0.0236216	0.294501
MYH7	0.00865104	0.015455	0.559759	0.575644	-0.0216401	0.0389422	0.646692
POLR1C	0.00857954	0.0137852	0.622375	0.533695	-0.0184389	0.035598	0.608464
MRPL44	0.00855032	0.0132566	0.644987	0.518936	-0.0174321	0.0345327	0.596077
POLG	0.0084307	0.0068267	1.23496	0.216846	-0.0049494	0.0218108	0.282218
NGF	0.00789563	0.00999934	0.789615	0.429752	-0.0117027	0.027494	0.507954
SLC18A3	0.00769332	0.00754574	1.01956	0.307938	-0.00709606	0.0224827	0.381822
DDX3X	0.00737837	0.0166961	0.441921	0.658547	-0.0253455	0.0401022	0.719523
C1QBP	0.00653606	0.0134131	0.487288	0.626054	-0.0197532	0.0328253	0.689341
F2	0.00647856	0.00214934	3.01421	0.0025765	0.00226593	0.0106912	0.00501143
ALDH3A1	0.00643396	0.0314508	0.204573	0.837906	-0.0552084	0.0680763	0.880174
VARS2	0.00620872	0.0110121	0.563807	0.572886	-0.0153747	0.0277921	0.644838
ANK2	0.00596774	0.0116848	0.510726	0.609543	-0.0169341	0.0288696	0.677483
LYRM4	0.00591252	0.0146119	0.404637	0.685744	-0.0227263	0.0345513	0.743502
NDUFS6	0.00584413	0.0133893	0.436479	0.662489	-0.0203983	0.0320866	0.721604
OXTR	0.00540278	0.00679592	0.795003	0.426612	-0.00791698	0.0187225	0.505085
SQSTM1	0.00533831	0.0163024	0.327455	0.743324	-0.0266139	0.0372905	0.79418
TACR1	0.00533483	0.00914407	0.58342	0.55961	-0.0125872	0.0232569	0.632914
NOL3	0.00532148	0.00621013	0.856903	0.391499	-0.00685015	0.0174931	0.469003
AMBP	0.0053156	0.00201766	2.63454	0.00842517	0.00136106	0.00927014	0.0153738
FANCD2	0.00518175	0.00772073	0.671148	0.502127	-0.0099506	0.0203141	0.58025
MRPS34	0.00505868	0.00923905	0.547532	0.584013	-0.0130495	0.0231669	0.654243
POMC	0.00502486	0.0174862	0.287361	0.773836	-0.0292475	0.0392973	0.818947
PRL	0.00501637	0.0106202	0.472344	0.636681	-0.0157988	0.0258315	0.697787
UCP1	0.00485462	0.00820482	0.59168	0.554065	-0.0112265	0.0209358	0.628651
TF	0.00466328	0.00125903	3.70386	0.000212342	0.00219562	0.00713093	0.000499461
ABCD1	0.0041506	0.0344192	0.12059	0.904016	-0.0633098	0.071611	0.93165
PPOX	0.00414471	0.00855965	0.484215	0.628234	-0.0126319	0.0209213	0.690667
KCNJ5	0.00412402	0.0118531	0.347928	0.727894	-0.0191076	0.0273557	0.782638
BDNF	0.00395754	0.0073535	0.538185	0.59045	-0.010455	0.0183701	0.658328
HSD17B10	0.00386328	0.0118698	0.325471	0.744824	-0.0194011	0.0271277	0.79418
SCARB1	0.00343178	0.0185316	0.185185	0.853084	-0.0328896	0.0397531	0.891034
DUSP19	0.00327847	0.0100346	0.326716	0.743883	-0.0163891	0.022946	0.79418
ACADVL	0.00326389	0.0182385	0.178956	0.857972	-0.0324828	0.0390106	0.894522
MYC	0.00299415	0.00551773	0.542642	0.587377	-0.00782041	0.0138087	0.655935
SNAP25	0.00299225	0.0107515	0.27831	0.780775	-0.0180803	0.0240648	0.825057
HTR2A	0.00209299	0.0104359	0.200557	0.841045	-0.018361	0.022547	0.882163
SCN5A	0.00147329	0.00750592	0.196284	0.844388	-0.013238	0.0161846	0.884359
MTR	0.00132493	0.00912552	0.14519	0.884561	-0.0165608	0.0192106	0.912929
MAPKAPK3	0.00129785	0.0111234	0.116678	0.907115	-0.0205035	0.0230993	0.93213
IL17A	0.00122374	0.0178669	0.0684923	0.945394	-0.0337947	0.0362422	0.963077
RPTOR	0.000715108	0.00833624	0.085783	0.931639	-0.0156236	0.0170538	0.954559
AHSP	0.000564698	0.00893229	0.0632198	0.949592	-0.0169423	0.0180717	0.964578
MRPS2	0.000507197	0.00770019	0.0658681	0.947483	-0.0145849	0.0155993	0.963819
TTN	0.000483017	0.00931144	0.0518735	0.958629	-0.0177671	0.0187331	0.969585
DDIT3	0.000459265	0.0150864	0.0304423	0.975714	-0.0291095	0.030028	0.979934
IKBKB	0.000285307	0.00996792	0.0286225	0.977166	-0.0192515	0.0198221	0.979934
CYP11A1	0.000216107	0.00727893	0.0296895	0.976315	-0.0140503	0.0144825	0.979934
YARS2	-0.000107826	0.00877642	-0.0122859	0.990198	-0.0173093	0.0170936	0.990198
EARS2	-0.000200624	0.00983842	-0.0203919	0.983731	-0.0194836	0.0190823	0.985122
CYP24A1	-0.000311339	0.00865629	-0.0359668	0.971309	-0.0172774	0.0166547	0.978217
CYP19A1	-0.000529293	0.0135653	-0.039018	0.968876	-0.0271169	0.0260583	0.977157
ARG1	-0.000571796	0.0118362	-0.0483089	0.96147	-0.0237704	0.0226268	0.971071
EPO	-0.000597633	0.0102777	-0.0581487	0.95363	-0.0207415	0.0195462	0.965909
ELAVL1	-0.000636497	0.0089888	-0.0708099	0.943549	-0.0182542	0.0169812	0.962583
QDPR	-0.000783838	0.0131012	-0.0598293	0.952292	-0.0264618	0.0248941	0.965909
TIMM22	-0.00112016	0.0100327	-0.111651	0.9111	-0.0207838	0.0185435	0.934868
TARS2	-0.00127124	0.00716348	-0.177462	0.859146	-0.0153114	0.0127689	0.894522
RARA	-0.0012724	0.010899	-0.116745	0.907062	-0.022634	0.0200892	0.93213
APOH	-0.00133466	0.000371298	-3.59458	0.000324913	-0.00206239	-0.00060693	0.000739674
CRHR2	-0.00135435	0.00857074	-0.15802	0.874441	-0.0181527	0.015444	0.906449
ADIPOQ	-0.00135909	0.0073489	-0.184938	0.853278	-0.0157627	0.0130445	0.891034
ALDH2	-0.00154466	0.0188588	-0.0819067	0.934721	-0.0385073	0.0354179	0.956333
ACHE	-0.00190413	0.0240955	-0.079024	0.937014	-0.0491305	0.0453223	0.957295
HRAS	-0.00190633	0.0123583	-0.154255	0.877409	-0.0261281	0.0223155	0.906869
PCNA	-0.00201345	0.00818099	-0.246113	0.805595	-0.0180479	0.014021	0.850017
TSFM	-0.00202275	0.012091	-0.167294	0.867139	-0.0257207	0.0216752	0.901519
SP1	-0.002166	0.0139363	-0.155422	0.876489	-0.0294806	0.0251486	0.906869
HDAC2	-0.00338635	0.00788172	-0.429646	0.667453	-0.0188342	0.0120615	0.725894
ACE	-0.00361259	0.00309645	-1.16669	0.243337	-0.00968153	0.00245635	0.309861
NDUFV2	-0.00376383	0.0162315	-0.231885	0.816628	-0.0355769	0.0280493	0.860376
HMGB1	-0.00408019	0.0128322	-0.317965	0.750511	-0.0292308	0.0210705	0.797841
NTHL1	-0.0041027	0.0138329	-0.296591	0.766779	-0.0312146	0.0230092	0.812694
SNTA1	-0.00415722	0.0100398	-0.414075	0.678819	-0.0238348	0.0155204	0.737122
HTT	-0.00466628	0.0102738	-0.45419	0.649692	-0.0248026	0.0154701	0.710946
SRC	-0.00473293	0.0155159	-0.305039	0.760337	-0.0351435	0.0256776	0.807074
FARS2	-0.00496987	0.0138798	-0.358065	0.720294	-0.0321737	0.022234	0.776208
SMAD2	-0.00498428	0.0101416	-0.491467	0.623096	-0.0248615	0.0148929	0.688224
LEP	-0.0059955	0.00412903	-1.45204	0.146492	-0.0140882	0.00209725	0.201391
THBS1	-0.00611519	0.0376746	-0.162316	0.871057	-0.0799561	0.0677257	0.904264
SDHC	-0.00622485	0.0158242	-0.393376	0.694042	-0.0372397	0.02479	0.751348
MRPL12	-0.00659841	0.0182724	-0.361113	0.718015	-0.0424117	0.0292149	0.774931
DNAH8	-0.00701558	0.0116019	-0.604694	0.545383	-0.0297548	0.0157237	0.619793
FOXO3	-0.00703967	0.0139534	-0.504514	0.6139	-0.0343878	0.0203084	0.681256
MAPT	-0.00729338	0.00342473	-2.12962	0.0332027	-0.0140057	-0.000581039	0.0530643
F8	-0.00735573	0.0111049	-0.662388	0.507723	-0.0291209	0.0144094	0.585452
DBH	-0.00735868	0.00852705	-0.862981	0.388148	-0.0240714	0.00935403	0.467362
HSPD1	-0.0075196	0.0116327	-0.646418	0.518009	-0.0303193	0.0152801	0.596077
G3BP2	-0.00771202	0.0131154	-0.58801	0.556525	-0.0334178	0.0179938	0.630432
CHUK	-0.00772615	0.0142362	-0.542713	0.587328	-0.0356285	0.0201762	0.655935
AGTR1	-0.00779659	0.013431	-0.580491	0.561584	-0.0341209	0.0185277	0.634133
PON2	-0.00796996	0.0229577	-0.347158	0.728472	-0.0529662	0.0370263	0.782638
ADH5	-0.00805952	0.0139563	-0.577481	0.563615	-0.0354134	0.0192944	0.635413
BCHE	-0.00814037	0.00974984	-0.834924	0.403761	-0.0272497	0.010969	0.48125
HTRA2	-0.0082308	0.00949235	-0.867098	0.385888	-0.0268355	0.0103739	0.465433
ESR1	-0.00825574	0.00663272	-1.2447	0.213242	-0.0212556	0.00474415	0.279584
TXNRD1	-0.00828144	0.0128756	-0.643189	0.520101	-0.0335171	0.0169542	0.596077
DECR1	-0.00836244	0.0174105	-0.48031	0.631007	-0.0424864	0.0257615	0.69264
TUFM	-0.00852413	0.0138385	-0.61597	0.537914	-0.0356472	0.0185989	0.612288
MAP2K6	-0.00869064	0.0384916	-0.22578	0.821372	-0.0841327	0.0667515	0.864089
PLA2G6	-0.00869941	0.0115783	-0.751353	0.45244	-0.0313925	0.0139937	0.532646
FASTKD2	-0.00887979	0.0130082	-0.682628	0.494842	-0.0343755	0.0166159	0.57389
IGF2BP1	-0.00978526	0.00723049	-1.35333	0.175949	-0.0239568	0.00438624	0.234913
PDIA2	-0.00996192	0.0257778	-0.386453	0.699161	-0.0604855	0.0405617	0.755734
MRPS16	-0.0100093	0.0123062	-0.81336	0.416012	-0.034129	0.0141103	0.494188
BLVRB	-0.0100308	0.0201294	-0.498315	0.618262	-0.0494836	0.0294221	0.683952
SCN4A	-0.0104816	0.00866666	-1.20941	0.226504	-0.0274679	0.00650476	0.292103
EME2	-0.0106014	0.0141241	-0.75059	0.452899	-0.0382842	0.0170813	0.532646
EP300	-0.0109623	0.0115783	-0.946798	0.343742	-0.0336554	0.0117307	0.419602
PRDX3	-0.0111564	0.0139335	-0.800692	0.42331	-0.0384656	0.0161527	0.502016
TRDN	-0.0114685	0.00722947	-1.58636	0.112658	-0.025638	0.00270096	0.161406
PRKAA2	-0.0115125	0.0104354	-1.10321	0.269935	-0.0319655	0.00894054	0.339723
CYP17A1	-0.0117033	0.00872133	-1.34192	0.179623	-0.0287968	0.00539019	0.238897
ATF2	-0.0117552	0.010458	-1.12404	0.260996	-0.0322525	0.00874209	0.330563
ACADL	-0.011849	0.0122142	-0.970097	0.331998	-0.0357884	0.0120904	0.408081
PRDX2	-0.0122278	0.0123611	-0.989217	0.322557	-0.036455	0.0119995	0.398791
GPT	-0.0124031	0.0247234	-0.501675	0.615896	-0.0608601	0.0360538	0.682401
ACAD9	-0.0126187	0.010199	-1.23724	0.215997	-0.0326084	0.00737107	0.281632
EIF2B5	-0.0128937	0.00825278	-1.56235	0.118205	-0.0290689	0.00328142	0.168389
NRF1	-0.0134089	0.00815426	-1.64441	0.100092	-0.029391	0.00257313	0.145215
PAH	-0.013704	0.0053308	-2.57073	0.0101485	-0.0241522	-0.00325587	0.0180531
GLO1	-0.0138113	0.0151885	-0.909326	0.363178	-0.0435801	0.0159576	0.441046
GSTA4	-0.0141295	0.019939	-0.708634	0.478552	-0.0532092	0.0249503	0.556346
AKR1C3	-0.0142896	0.0446161	-0.320278	0.748757	-0.101736	0.0731564	0.797173
SCN4B	-0.0143989	0.0192773	-0.746935	0.455103	-0.0521817	0.0233839	0.534289
ATP1A3	-0.0145559	0.0173521	-0.838856	0.40155	-0.0485654	0.0194536	0.479422
GSK3B	-0.0147064	0.0106674	-1.37863	0.16801	-0.0356141	0.00620135	0.227006
IL13	-0.0148177	0.016718	-0.886334	0.375438	-0.0475844	0.0179489	0.454376
SDHA	-0.0149981	0.0160255	-0.935888	0.349331	-0.0464075	0.0164113	0.42569
NOTCH1	-0.0150306	0.0178354	-0.842739	0.399374	-0.0499873	0.0199261	0.47763
PRKAA1	-0.0156724	0.013018	-1.2039	0.228627	-0.0411871	0.00984236	0.294305
NR3C1	-0.0156934	0.0216715	-0.724149	0.468974	-0.0581687	0.026782	0.547008
AKAP9	-0.0157912	0.00967622	-1.63196	0.102688	-0.0347562	0.00317384	0.148071
CYP4A11	-0.0158849	0.00858187	-1.85099	0.0641712	-0.0327051	0.000935213	0.0952478
NDUFA1	-0.0160852	0.0195412	-0.823143	0.410427	-0.0543853	0.0222149	0.488373
STK24	-0.0166654	0.0168538	-0.988822	0.32275	-0.0496982	0.0163674	0.398791
DNM1L	-0.0169304	0.0119972	-1.41119	0.158187	-0.0404446	0.00658371	0.214943
KCNMA1	-0.0170542	0.0089877	-1.89751	0.0577612	-0.0346698	0.000561352	0.0877573
IGF1R	-0.0171569	0.00562617	-3.04948	0.00229241	-0.028184	-0.00612978	0.0045336
PNPT1	-0.017354	0.0078161	-2.22029	0.0263992	-0.0326733	-0.00203472	0.0429669
MRPL3	-0.0177894	0.0119254	-1.49172	0.135773	-0.0411628	0.00558403	0.189975
SMAD3	-0.017875	0.0157909	-1.13199	0.25764	-0.0488245	0.0130745	0.326898
NDUFS2	-0.018054	0.0153124	-1.17904	0.23838	-0.0480657	0.0119577	0.304096
HSPA4	-0.0180545	0.0133164	-1.35581	0.175159	-0.0441541	0.00804514	0.234868
TXNRD2	-0.0183274	0.00905183	-2.02472	0.0428965	-0.0360687	-0.000586126	0.0673409
CREBBP	-0.0184214	0.0123121	-1.4962	0.134601	-0.0425528	0.00570991	0.188708
MAPK14	-0.0184815	0.0112912	-1.63681	0.10167	-0.0406118	0.00364875	0.146902
COX6B1	-0.0188259	0.0151916	-1.23924	0.215258	-0.0486009	0.010949	0.281318
SYK	-0.0190392	0.019549	-0.973919	0.330097	-0.0573545	0.0192762	0.407157
EEF1A1	-0.0192485	0.0142079	-1.35478	0.175488	-0.0470954	0.00859836	0.234868
PRKG1	-0.0193033	0.0162551	-1.18752	0.235022	-0.0511628	0.0125562	0.300896
CPOX	-0.0195586	0.00955109	-2.04779	0.0405807	-0.0382784	-0.000838824	0.0638469
GATC	-0.0199925	0.0107139	-1.86604	0.0620362	-0.0409912	0.00100632	0.0932518
CASQ2	-0.02143	0.011542	-1.8567	0.0633541	-0.0440519	0.00119189	0.094431
MAP2K2	-0.0214897	0.0163255	-1.31632	0.188065	-0.0534872	0.0105078	0.249345
SGK1	-0.0218116	0.0296155	-0.736495	0.46143	-0.0798569	0.0362336	0.539987
ARG2	-0.0222981	0.0304292	-0.732786	0.463689	-0.0819382	0.037342	0.541736
STUB1	-0.0225865	0.00899731	-2.51036	0.0120606	-0.0402209	-0.00495213	0.0210838
TARDBP	-0.0227014	0.00963267	-2.35671	0.0184377	-0.0415811	-0.00382172	0.0309334
PTK2B	-0.0227523	0.0161339	-1.41022	0.158475	-0.0543741	0.0088695	0.214943
RYR1	-0.0227918	0.00945543	-2.41044	0.0159332	-0.0413241	-0.00425947	0.0271824
EHHADH	-0.0228961	0.0297749	-0.768972	0.44191	-0.0812539	0.0354617	0.521454
XIAP	-0.0233721	0.0180051	-1.29808	0.19426	-0.0586615	0.0119173	0.257077
CASP2	-0.0233999	0.00841221	-2.78166	0.00540813	-0.0398876	-0.0069123	0.0101295
IL2	-0.0235762	0.0105209	-2.24089	0.0250335	-0.0441968	-0.00295556	0.0409323
DMD	-0.0237526	0.00962633	-2.46746	0.0136075	-0.0426198	-0.00488534	0.0234213
ALOX12	-0.0242618	0.00889305	-2.72817	0.00636867	-0.0416918	-0.0068317	0.0118658
TH	-0.0244667	0.0131479	-1.86089	0.0627597	-0.0502361	0.00130261	0.0939405
VDAC1	-0.0245469	0.0123352	-1.98999	0.0465922	-0.0487234	-0.000370353	0.0726391
UQCRQ	-0.0246648	0.0171936	-1.43453	0.15142	-0.0583637	0.00903405	0.20696
AR	-0.0246991	0.0117965	-2.09376	0.0362812	-0.0478198	-0.00157834	0.0574656
BDKRB2	-0.0249993	0.02282	-1.0955	0.273298	-0.0697257	0.0197271	0.342469
MSRB2	-0.0259544	0.0139437	-1.86137	0.0626922	-0.0532835	0.00137479	0.0939405
EIF2AK1	-0.026121	0.0122916	-2.12512	0.0335766	-0.0502121	-0.00203002	0.0535411
UQCRFS1	-0.0275018	0.0193385	-1.42213	0.15499	-0.0654046	0.010401	0.211431
TXN	-0.0280632	0.0192649	-1.4567	0.145199	-0.0658216	0.00969528	0.200391
DRD2	-0.0286608	0.0113609	-2.52276	0.0116437	-0.0509277	-0.00639388	0.0204053
APEX1	-0.0287778	0.00932166	-3.0872	0.00202055	-0.0470479	-0.0105077	0.00402971
CYP2C9	-0.0291873	0.0856166	-0.340907	0.733174	-0.196993	0.138618	0.785541
MDH2	-0.029298	0.0122673	-2.3883	0.0169265	-0.0533415	-0.00525454	0.0286013
AARS2	-0.0293697	0.0126634	-2.31926	0.0203807	-0.0541895	-0.00454996	0.0338721
MRPS7	-0.0294006	0.0143159	-2.05371	0.040004	-0.0574593	-0.00134202	0.0630798
ETFB	-0.0298122	0.0161434	-1.84671	0.0647886	-0.0614526	0.00182823	0.0955631
MAPK13	-0.0302252	0.0266443	-1.1344	0.256629	-0.082447	0.0219967	0.326199
BCL2	-0.0305738	0.0224454	-1.36214	0.173154	-0.0745659	0.0134184	0.232624
JUN	-0.0309127	0.0238885	-1.29404	0.195651	-0.0777334	0.0159079	0.258435
RPS27A	-0.031167	0.011887	-2.62194	0.00874319	-0.0544652	-0.00786888	0.0158317
EGF	-0.0312036	0.0137912	-2.26257	0.0236623	-0.0582338	-0.00417329	0.0389602
PTK2	-0.0320769	0.0100468	-3.19274	0.0014093	-0.0517684	-0.0123855	0.00285081
MAPKAP1	-0.0323891	0.0098739	-3.28027	0.00103706	-0.0517416	-0.0130366	0.0021723
NDUFV1	-0.03344	0.0169542	-1.97237	0.0485669	-0.0666696	-0.000210411	0.0750772
IDH1	-0.0335911	0.0230492	-1.45737	0.145015	-0.0787667	0.0115844	0.200391
SMPD1	-0.0336291	0.0218159	-1.54149	0.123197	-0.0763875	0.00912936	0.174447
ERCC8	-0.0337088	0.010071	-3.34712	0.000816571	-0.0534476	-0.01397	0.00173613
UCP3	-0.0342182	0.0142629	-2.39911	0.0164348	-0.0621729	-0.00626353	0.0278369
TP53	-0.0346975	0.00915886	-3.78841	0.000151616	-0.0526485	-0.0167465	0.000370152
TPH1	-0.0347609	0.0124806	-2.78518	0.00534975	-0.0592225	-0.0102993	0.0100467
CDKN1A	-0.0348402	0.0223467	-1.55908	0.118978	-0.0786389	0.00895851	0.16915
AIFM1	-0.0348488	0.0179561	-1.94077	0.0522856	-0.0700422	0.000344568	0.0804744
MAPK9	-0.0350171	0.0130158	-2.69035	0.00713764	-0.0605276	-0.0095066	0.01316
MRPS28	-0.0360873	0.0167338	-2.15656	0.0310402	-0.0688849	-0.00328975	0.0500602
ALDH3A2	-0.0367778	0.0215091	-1.70987	0.0872904	-0.0789349	0.00537936	0.127164
NR2C2	-0.0368679	0.0105124	-3.50708	0.000453056	-0.0574719	-0.0162639	0.00099616
CALM1	-0.0368731	0.0149472	-2.46689	0.0136293	-0.0661692	-0.00757709	0.0234213
POLRMT	-0.0370567	0.0115961	-3.19562	0.00139531	-0.0597846	-0.0143288	0.00284691
NDUFS7	-0.0374908	0.0171693	-2.18359	0.0289923	-0.0711421	-0.00383953	0.0468643
OXT	-0.0379934	0.0204797	-1.85517	0.0635716	-0.0781329	0.0021461	0.0945561
CARS2	-0.0386636	0.0112654	-3.43208	0.000598977	-0.0607432	-0.0165839	0.00130085
ABL1	-0.0392954	0.0130326	-3.01515	0.00256851	-0.0648389	-0.0137519	0.00500966
STK25	-0.0396043	0.00944954	-4.19114	2.77556e-05	-0.0581251	-0.0210836	7.8604e-05
TREM2	-0.0398746	0.0174749	-2.28182	0.0224999	-0.0741247	-0.00562442	0.0371327
SLC17A5	-0.040395	0.021871	-1.84697	0.0647514	-0.0832613	0.00247128	0.0955631
FKBP4	-0.0409175	0.0088974	-4.59882	4.24892e-06	-0.0583561	-0.023479	1.34898e-05
RPA1	-0.0410608	0.0108537	-3.78313	0.000154869	-0.0623335	-0.019788	0.000375503
POR	-0.041186	0.0271161	-1.51887	0.128795	-0.0943326	0.0119607	0.181647
MAP2K4	-0.04227	0.0123203	-3.43092	0.000601528	-0.0664173	-0.0181227	0.00130239
MRPS22	-0.0424125	0.0110554	-3.83634	0.000124881	-0.0640807	-0.0207442	0.000313532
PON1	-0.042468	0.0145329	-2.92219	0.00347575	-0.0709521	-0.013984	0.00666892
PTCD3	-0.0429198	0.0112607	-3.81145	0.000138155	-0.0649904	-0.0208491	0.000340814
SLC25A20	-0.0435251	0.0289415	-1.5039	0.132607	-0.100249	0.0131992	0.186652
RPS6KA5	-0.0441727	0.0173587	-2.54469	0.0109373	-0.0781952	-0.0101502	0.0193591
MTO1	-0.0446964	0.0120138	-3.72044	0.00019888	-0.068243	-0.0211499	0.000469356
MIPEP	-0.044706	0.0202284	-2.21006	0.0271012	-0.084353	-0.00505899	0.0439077
OXR1	-0.0447445	0.0118195	-3.78563	0.000153317	-0.0679104	-0.0215786	0.000373019
NFE2L1	-0.0447975	0.0137796	-3.25101	0.00114994	-0.071805	-0.0177901	0.00237364
ZFAND1	-0.0449877	0.0117507	-3.82852	0.000128914	-0.0680186	-0.0219568	0.000321376
CUL3	-0.045016	0.00960618	-4.68615	2.78394e-06	-0.0638438	-0.0261882	9.21042e-06
CYC1	-0.0452562	0.0197468	-2.29182	0.0219159	-0.0839592	-0.00655315	0.0362534
KRIT1	-0.0452604	0.00733192	-6.17306	6.69807e-10	-0.0596306	-0.0308901	3.64787e-09
NFE2L2	-0.0454736	0.0146372	-3.10671	0.00189181	-0.0741621	-0.0167852	0.00379434
HSF1	-0.0458486	0.0113831	-4.02778	5.6305e-05	-0.0681591	-0.0235382	0.000152735
GLRX2	-0.0459678	0.013889	-3.30964	0.00093415	-0.0731898	-0.0187457	0.00197426
SESN2	-0.046375	0.0206786	-2.24266	0.0249188	-0.0869042	-0.00584574	0.0408391
SLC25A1	-0.0464938	0.024573	-1.89207	0.0584819	-0.0946561	0.00166841	0.0886621
NDUFS3	-0.0466377	0.015431	-3.02233	0.0025084	-0.076882	-0.0163934	0.00490593
ENDOG	-0.0470275	0.0141294	-3.32835	0.000873611	-0.0747205	-0.0193345	0.00185185
VHL	-0.0472054	0.0129028	-3.65852	0.000253672	-0.0724945	-0.0219163	0.000585016
ISCU	-0.0479923	0.0139806	-3.43279	0.000597415	-0.0753937	-0.0205909	0.00130085
DDAH1	-0.0493561	0.0261991	-1.88388	0.0595807	-0.100705	0.00199322	0.0901348
NOSIP	-0.0494103	0.0125772	-3.92855	8.54607e-05	-0.0740612	-0.0247593	0.000220825
PPARA	-0.0499331	0.0122727	-4.06864	4.72891e-05	-0.0739871	-0.0258791	0.000128772
TERT	-0.0500249	0.00959439	-5.21397	1.8484e-07	-0.0688296	-0.0312202	7.4781e-07
GSTM3	-0.0501685	0.0238537	-2.10317	0.0354505	-0.096921	-0.00341611	0.0562757
NDUFA8	-0.050516	0.0143953	-3.50921	0.000449445	-0.0787302	-0.0223018	0.000994396
CYP2B6	-0.0505192	0.0209565	-2.41066	0.0159236	-0.0915933	-0.00944509	0.0271824
GSTM1	-0.0511918	0.025796	-1.98449	0.0472012	-0.101751	-0.000632684	0.0731257
MTFMT	-0.0518755	0.0131976	-3.93068	8.47045e-05	-0.0777422	-0.0260087	0.000219673
CYP2C8	-0.0520007	0.0234889	-2.21385	0.0268394	-0.0980381	-0.00596338	0.0435833
CTSD	-0.0526804	0.0186795	-2.82023	0.00479895	-0.0892915	-0.0160693	0.009109
TRAF6	-0.0529561	0.0162086	-3.26717	0.00108628	-0.0847243	-0.0211879	0.00224879
SST	-0.0545392	0.0562923	-0.968857	0.332616	-0.16487	0.0557916	0.408132
BCL2L11	-0.056307	0.011361	-4.95615	7.19042e-07	-0.0785743	-0.0340398	2.62413e-06
MAP2K7	-0.0563724	0.0132787	-4.24533	2.18273e-05	-0.0823982	-0.0303467	6.28201e-05
NDUFB8	-0.0567902	0.0117614	-4.82853	1.37544e-06	-0.0798421	-0.0337383	4.79709e-06
CYCS	-0.0569123	0.0154625	-3.68068	0.000232615	-0.0872181	-0.0266064	0.000541749
ADRB1	-0.0569139	0.0142556	-3.9924	6.54072e-05	-0.0848543	-0.0289736	0.000174091
SETD2	-0.0573397	0.0131923	-4.34645	1.38357e-05	-0.0831961	-0.0314832	4.08153e-05
CFTR	-0.0577211	0.0514296	-1.12233	0.261721	-0.158521	0.0430791	0.330891
GSS	-0.0579645	0.0186898	-3.10139	0.00192613	-0.0945959	-0.0213331	0.00385226
NDUFB9	-0.0586093	0.017295	-3.3888	0.000702	-0.0925069	-0.0247117	0.00150611
OXSR1	-0.0593978	0.0118276	-5.02198	5.11405e-07	-0.0825794	-0.0362162	1.92593e-06
SIRT3	-0.0594925	0.0117956	-5.04361	4.56827e-07	-0.0826115	-0.0363735	1.75779e-06
NOSTRIN	-0.0598127	0.0259744	-2.30276	0.0212926	-0.110722	-0.00890382	0.0353048
NDUFS4	-0.060006	0.0158237	-3.79216	0.000149343	-0.0910199	-0.0289921	0.000367135
SFXN4	-0.0603876	0.014534	-4.15493	3.25383e-05	-0.0888737	-0.0319016	9.10558e-05
PRKCD	-0.0617028	0.0176721	-3.49153	0.000480256	-0.0963395	-0.0270661	0.0010527
NOS1AP	-0.0619318	0.0146468	-4.22836	2.35405e-05	-0.090639	-0.0332246	6.72043e-05
HSPB1	-0.0620503	0.0234752	-2.64322	0.00821209	-0.108061	-0.0160397	0.0150237
HSPA9	-0.0620704	0.00914973	-6.78385	1.17015e-11	-0.0800035	-0.0441372	8.20262e-11
CS	-0.0626704	0.0124444	-5.03604	4.75252e-07	-0.0870609	-0.0382799	1.8188e-06
ALKBH1	-0.0626997	0.0123245	-5.08741	3.62991e-07	-0.0868552	-0.0385441	1.40689e-06
ACP1	-0.0641506	0.0103142	-6.21966	4.98237e-10	-0.084366	-0.0439352	2.75587e-09
TXN2	-0.0642883	0.0129419	-4.96746	6.78363e-07	-0.089654	-0.0389227	2.4885e-06
MYLK	-0.0651904	0.0261937	-2.48878	0.0128182	-0.116529	-0.0138517	0.022298
COX4I1	-0.0664743	0.013627	-4.87814	1.0709e-06	-0.0931827	-0.0397659	3.791e-06
ETFA	-0.0681106	0.0188949	-3.60472	0.000312494	-0.105144	-0.0310774	0.000713696
SCP2	-0.0681766	0.0260962	-2.61251	0.00898798	-0.119324	-0.017029	0.0161921
FH	-0.0682112	0.0178441	-3.82262	0.00013204	-0.103185	-0.0332374	0.000328015
HMOX1	-0.0682884	0.0290218	-2.353	0.0186226	-0.12517	-0.0114067	0.0311697
GFM2	-0.0686978	0.00997289	-6.88845	5.64027e-12	-0.0882443	-0.0491513	4.11681e-11
PRDX5	-0.0691455	0.0205889	-3.35838	0.000784009	-0.109499	-0.0287919	0.00167192
C2orf69	-0.0694775	0.0110857	-6.26732	3.67303e-10	-0.0912051	-0.04775	2.08041e-09
RAF1	-0.0696505	0.0127874	-5.4468	5.12842e-08	-0.0947133	-0.0445876	2.20056e-07
CAT	-0.0708899	0.0233427	-3.03692	0.0023901	-0.116641	-0.025139	0.00468751
SUOX	-0.071384	0.0181926	-3.92379	8.71656e-05	-0.107041	-0.0357272	0.000224412
ECHS1	-0.0714111	0.0187102	-3.8167	0.00013525	-0.108082	-0.0347398	0.000334815
CRAT	-0.0716306	0.0277593	-2.58042	0.0098681	-0.126038	-0.0172233	0.0175985
GSR	-0.0722464	0.0210872	-3.42607	0.000612372	-0.113577	-0.0309162	0.00132183
OGDH	-0.0732799	0.0223508	-3.27863	0.00104312	-0.117087	-0.0294732	0.00217855
COX5A	-0.0734801	0.0169987	-4.32268	1.54148e-05	-0.106797	-0.0401631	4.52849e-05
GFER	-0.0738451	0.0219128	-3.36995	0.00075183	-0.116793	-0.0308967	0.00160814
HADHB	-0.073856	0.0210569	-3.50745	0.00045242	-0.115127	-0.0325853	0.00099616
FOXO4	-0.0746804	0.0111835	-6.67771	2.42697e-11	-0.0965998	-0.0527611	1.60588e-10
PSEN1	-0.0754217	0.0148262	-5.08707	3.63645e-07	-0.104481	-0.046363	1.40689e-06
PTEN	-0.0757752	0.0128992	-5.87441	4.24349e-09	-0.101057	-0.0504933	2.13077e-08
PDE5A	-0.0770842	0.0193434	-3.98504	6.74688e-05	-0.114997	-0.0391719	0.000178906
FMR1	-0.0774981	0.0130475	-5.9397	2.85538e-09	-0.103071	-0.0519255	1.47562e-08
NOX1	-0.0778975	0.0906742	-0.859092	0.39029	-0.255616	0.0998207	0.468348
GADD45A	-0.0785083	0.0166837	-4.70569	2.53003e-06	-0.111208	-0.0458089	8.48938e-06
QRSL1	-0.0789736	0.0189746	-4.16207	3.1538e-05	-0.116163	-0.041784	8.86067e-05
KNG1	-0.0800609	0.0226627	-3.53271	0.00041132	-0.124479	-0.0356428	0.000915769
MGST1	-0.0808055	0.0316721	-2.55132	0.0107317	-0.142882	-0.0187293	0.0190428
KRAS	-0.0813381	0.0217347	-3.74231	0.00018234	-0.123937	-0.0387387	0.000436137
MAPK3	-0.0826366	0.0176589	-4.67959	2.87446e-06	-0.117247	-0.0480257	9.42183e-06
PRKAB1	-0.0836677	0.0204376	-4.09382	4.24325e-05	-0.123725	-0.0436108	0.000116896
DLD	-0.083711	0.0174194	-4.80563	1.54264e-06	-0.117852	-0.0495697	5.32777e-06
NDUFB10	-0.0840074	0.0155791	-5.3923	6.95615e-08	-0.114542	-0.0534729	2.93152e-07
PDHA1	-0.0840963	0.0157721	-5.33196	9.71588e-08	-0.115009	-0.0531835	4.04638e-07
FOXO1	-0.0847894	0.0172028	-4.92881	8.27336e-07	-0.118506	-0.0510725	2.98854e-06
NEIL1	-0.0853345	0.0207179	-4.11887	3.80734e-05	-0.125941	-0.0447281	0.00010571
OSGIN1	-0.0859635	0.0290109	-2.96314	0.00304514	-0.142824	-0.0291032	0.00585858
PPARD	-0.0870608	0.0174404	-4.9919	5.97888e-07	-0.121243	-0.0528782	2.22792e-06
HADHA	-0.0872419	0.0203366	-4.28989	1.78762e-05	-0.127101	-0.0473828	5.20838e-05
NDUFA6	-0.0886034	0.0159187	-5.56601	2.60644e-08	-0.119803	-0.0574034	1.14619e-07
MRPS25	-0.0889464	0.0139266	-6.38678	1.6942e-10	-0.116242	-0.0616506	9.99576e-10
SLC25A4	-0.0920193	0.0145184	-6.33813	2.32574e-10	-0.120475	-0.0635638	1.34969e-09
MUTYH	-0.0921842	0.0112867	-8.16747	3.14918e-16	-0.114306	-0.0700626	3.84417e-15
CYP2C19	-0.0928848	0.0868067	-1.07002	0.28461	-0.263023	0.0772531	0.354761
CAMK2G	-0.0952322	0.016823	-5.66082	1.50647e-08	-0.128205	-0.0622597	6.79353e-08
EGFR	-0.0953943	0.0203422	-4.68947	2.73918e-06	-0.135264	-0.0555242	9.14782e-06
NDUFS1	-0.09596	0.0166585	-5.76042	8.3903e-09	-0.12861	-0.06331	3.96022e-08
CPT1A	-0.0963931	0.0257783	-3.73931	0.000184528	-0.146918	-0.0458685	0.000439885
ACOX1	-0.0966236	0.0250255	-3.861	0.000112925	-0.145673	-0.0475744	0.000286561
GFM1	-0.0968257	0.01476	-6.56	5.38069e-11	-0.125755	-0.0678966	3.37126e-10
OGG1	-0.0969309	0.0180385	-5.37354	7.72046e-08	-0.132286	-0.061576	3.23437e-07
ALDH9A1	-0.0980066	0.0136865	-7.16081	8.02017e-13	-0.124832	-0.0711815	6.37835e-12
NFS1	-0.0982411	0.00963748	-10.1937	2.11659e-24	-0.11713	-0.079352	4.40749e-23
SESN1	-0.100377	0.0162011	-6.19567	5.80358e-10	-0.13213	-0.0686232	3.18522e-09
SDHB	-0.100465	0.0183235	-5.48285	4.1852e-08	-0.136379	-0.0645518	1.81786e-07
RXRA	-0.101506	0.0160612	-6.31995	2.61649e-10	-0.132986	-0.0700267	1.50608e-09
CNR1	-0.101694	0.0253836	-4.00628	6.16829e-05	-0.151444	-0.0519427	0.000166051
BAD	-0.103193	0.0179437	-5.75095	8.87447e-09	-0.138362	-0.0680243	4.13363e-08
CYP27A1	-0.103239	0.0338804	-3.04716	0.00231018	-0.169643	-0.0368345	0.00455601
MSRA	-0.105717	0.0325683	-3.24601	0.00117033	-0.16955	-0.0418844	0.00240871
PIK3R1	-0.105946	0.015575	-6.80231	1.02958e-11	-0.136472	-0.0754193	7.36303e-11
PRKCZ	-0.105948	0.0231387	-4.57882	4.67604e-06	-0.151299	-0.0605971	1.47139e-05
SIRT1	-0.106483	0.0113034	-9.42041	4.49351e-21	-0.128637	-0.0843283	7.23047e-20
ADCY5	-0.106661	0.0167652	-6.36205	1.99083e-10	-0.13952	-0.0738019	1.16488e-09
CD36	-0.10727	0.0509497	-2.10541	0.0352554	-0.20713	-0.00741054	0.0560918
GCLC	-0.108314	0.0206122	-5.25483	1.48163e-07	-0.148713	-0.0679145	6.02869e-07
NDUFA10	-0.112052	0.0172764	-6.48584	8.82409e-11	-0.145913	-0.0781906	5.38574e-10
SDHD	-0.127083	0.0189833	-6.69445	2.16487e-11	-0.164289	-0.0898761	1.45974e-10
ACO2	-0.127852	0.0255253	-5.00881	5.47678e-07	-0.17788	-0.0778228	2.05162e-06
REN	-0.129188	0.0237997	-5.42814	5.69442e-08	-0.175835	-0.0825416	2.42871e-07
BMP2	-0.129687	0.0332809	-3.89675	9.74936e-05	-0.194916	-0.0644578	0.000250092
PC	-0.132015	0.0251139	-5.25664	1.46714e-07	-0.181237	-0.0827922	6.00426e-07
VDR	-0.134399	0.0238945	-5.62468	1.85852e-08	-0.181232	-0.0875667	8.32804e-08
GPX4	-0.138292	0.0242419	-5.70468	1.16564e-08	-0.185806	-0.0907791	5.32434e-08
ACADS	-0.141396	0.0283728	-4.98351	6.24426e-07	-0.197006	-0.0857864	2.31463e-06
HADH	-0.141971	0.030486	-4.65692	3.20975e-06	-0.201722	-0.0822195	1.04243e-05
LIAS	-0.145086	0.018101	-8.01538	1.09799e-15	-0.180564	-0.109609	1.17784e-14
CPT2	-0.146115	0.0250015	-5.84427	5.08794e-09	-0.195117	-0.0971133	2.51907e-08
EPHX1	-0.147463	0.0181214	-8.13748	4.03602e-16	-0.18298	-0.111945	4.7625e-15
ALAD	-0.147793	0.0189829	-7.78559	6.93892e-15	-0.184998	-0.110587	6.82327e-14
CYP2D6	-0.154628	0.0588561	-2.62722	0.00860861	-0.269984	-0.039272	0.0156279
FAAH	-0.154866	0.0247471	-6.25795	3.90068e-10	-0.203369	-0.106363	2.19181e-09
PRDX6	-0.160658	0.0356772	-4.50311	6.69674e-06	-0.230584	-0.0907323	2.05251e-05
ETFDH	-0.160691	0.0302791	-5.307	1.11443e-07	-0.220037	-0.101345	4.61243e-07
INSR	-0.166412	0.0223066	-7.46025	8.63613e-14	-0.210132	-0.122692	7.64297e-13
APOB	-0.169081	0.115822	-1.45984	0.144335	-0.396089	0.0579256	0.199978
CHKA	-0.1788	0.0206203	-8.67105	4.28169e-18	-0.219215	-0.138385	5.71969e-17
NDRG1	-0.18755	0.0236539	-7.92894	2.21029e-15	-0.233911	-0.14119	2.26795e-14
DSP	-0.196354	0.0269432	-7.28769	3.15304e-13	-0.249161	-0.143546	2.59576e-12
PTPN3	-0.200643	0.0269655	-7.44074	1.0012e-13	-0.253495	-0.147792	8.75119e-13
CYP3A5	-0.200927	0.0502206	-4.00089	6.31038e-05	-0.299358	-0.102497	0.000168594
NR3C2	-0.208267	0.0402615	-5.17285	2.30547e-07	-0.287178	-0.129356	9.22187e-07
MB	-0.210793	0.0408273	-5.16305	2.42963e-07	-0.290813	-0.130773	9.66394e-07
PPARG	-0.212026	0.0495563	-4.27848	1.88177e-05	-0.309154	-0.114897	5.46021e-05
EPHX2	-0.216624	0.0434798	-4.98217	6.28743e-07	-0.301843	-0.131405	2.31849e-06
ACADM	-0.217047	0.0267171	-8.12388	4.51503e-16	-0.269411	-0.164682	5.19174e-15
EDN1	-0.229435	0.033856	-6.77677	1.22893e-11	-0.295791	-0.163078	8.53021e-11
FMO4	-0.249889	0.04134	-6.04471	1.49679e-09	-0.330913	-0.168864	7.96786e-09
MAOB	-0.251125	0.0662631	-3.78981	0.000150764	-0.380998	-0.121251	0.000369346
NPY	-0.25192	0.037379	-6.73963	1.58788e-11	-0.325182	-0.178659	1.09148e-10
ACOX2	-0.255448	0.0481431	-5.30601	1.12054e-07	-0.349807	-0.161089	4.61243e-07
CYP3A4	-0.283313	0.0712506	-3.9763	6.99963e-05	-0.422962	-0.143665	0.000183546
CYP2J2	-0.300472	0.0615591	-4.88103	1.05535e-06	-0.421125	-0.179818	3.7547e-06
APOA1	-0.301551	0.1192	-2.52979	0.011413	-0.535178	-0.0679235	0.0201005
MAOA	-0.317663	0.0453125	-7.01048	2.37501e-12	-0.406474	-0.228852	1.78884e-11
PPARGC1A	-0.372021	0.0413271	-9.00187	2.21915e-19	-0.45302	-0.291021	3.20644e-18
GSTA1	-0.383371	0.107497	-3.56635	0.000361988	-0.594061	-0.172681	0.000813611
SLC22A5	-0.397919	0.0431905	-9.21312	3.16781e-20	-0.482571	-0.313268	4.77193e-19
SLC6A4	-0.400846	0.102979	-3.89249	9.92197e-05	-0.602681	-0.19901	0.000253601
ABCB1	-0.426972	0.0648975	-6.57918	4.73058e-11	-0.554169	-0.299775	3.01734e-10
FMO1	-0.428521	0.0965933	-4.43635	9.14986e-06	-0.61784	-0.239202	2.76842e-05
CYP4F2	-0.460392	0.0962331	-4.78413	1.71727e-06	-0.649005	-0.271778	5.87355e-06

## Sheet: Table S4
Supplementary table 4 Cell type-specific expression analysis (CSEA) of 438 intestinal OS DEGs
Tissue_cell_type_name	Developmental_stage	Organ_system	Tissue	Specific_cell_type	General_cell_type	Cell_Ontology_ID	General_tissue_name	Uber_anatomy_ontology_ID	input_list_raw_p	input_list_permutated_p	input_list_rank_p	input_list_combined_p	input_list_combined_log10p
TS_Tongue_epithelial cell	Adult	Digestive system	TS_Tongue	epithelial cell	Epithelial cell	CL:0000066	Tongue	UBERON:0001723	4.36493e-78	4.11709e-05	0.000738007	5.56319e-07	6.25468
TS_Lymph_Node_non-classical monocyte	Adult	Lymphatic system	TS_Lymph_Node	non-classical monocyte	Monocyte	CL:0000576	Lymph node	UBERON:0000029	6.51306e-47	4.11709e-05	0.0110701	7.11054e-06	5.1481
TS_Small_Intestine_immature enterocyte	Adult	Digestive system	TS_Small_Intestine	immature enterocyte	Enterocyte	CL:0000584	Small intestine	UBERON:0002108	6.73365e-61	0.000164684	0.00295203	7.5532e-06	5.12187
TS_Kidney_kidney epithelial cell	Adult	Urinary system	TS_Kidney	kidney epithelial cell	Epithelial cell	CL:0000066	Kidney	UBERON:0002113	5.16204e-46	4.11709e-05	0.0125461	7.99396e-06	5.09724
TS_Spleen_classical monocyte	Adult	Lymphatic system	TS_Spleen	classical monocyte	Monocyte	CL:0000576	Spleen	UBERON:0002106	2.66561e-68	0.000370538	0.00147601	8.43293e-06	5.07402
TS_Lymph_Node_intermediate monocyte	Adult	Lymphatic system	TS_Lymph_Node	intermediate monocyte	Monocyte	CL:0000576	Lymph node	UBERON:0000029	2.90266e-57	0.000288196	0.00442804	1.85956e-05	4.73059
TS_Eye_conjunctival epithelial cell	Adult	Sensory system	TS_Eye	conjunctival epithelial cell	Epithelial cell	CL:0000066	Eye	UBERON:0000970	2.21306e-55	0.000288196	0.00590406	2.43046e-05	4.61431
TS_Lymph_Node_macrophage	Adult	Lymphatic system	TS_Lymph_Node	macrophage	Macrophage	CL:0000235	Lymph node	UBERON:0000029	9.9251e-54	0.000288196	0.00664207	2.71172e-05	4.56676
VentoTormo_2018_decidua_decidual macrophage (dM2)	Maternal-Fetal	Reproductive system	VentoTormo_2018_decidua	decidual macrophage (dM2)	Macrophage	CL:0000235	Decidua	UBERON:0002450	4.64075e-39	8.23418e-05	0.0250923	2.91116e-05	4.53593
TS_Lymph_Node_cd1c-positive myeloid dendritic cell	Adult	Lymphatic system	TS_Lymph_Node	cd1c-positive myeloid dendritic cell	Dendritic cell	CL:0000451	Lymph node	UBERON:0000029	3.91549e-51	0.000247025	0.00848708	2.95091e-05	4.53004
TS_Uterus_macrophage	Adult	Reproductive system	TS_Uterus	macrophage	Macrophage	CL:0000235	Uterus	UBERON:0000995	1.78974e-45	0.000205854	0.0132841	3.77635e-05	4.42293
Madissoon_2020_lung_DC_2	Adult	Respiratory system	Madissoon_2020_lung	DC_2	Dendritic cell	CL:0000451	Lung	UBERON:0002048	7.34864e-22	4.11709e-05	0.0889299	4.94926e-05	4.30546
Madissoon_2020_lung_Monocyte	Adult	Respiratory system	Madissoon_2020_lung	Monocyte	Monocyte	CL:0000576	Lung	UBERON:0002048	7.34864e-22	4.11709e-05	0.0889299	4.94926e-05	4.30546
TS_Lymph_Node_classical monocyte	Adult	Lymphatic system	TS_Lymph_Node	classical monocyte	Monocyte	CL:0000576	Lymph node	UBERON:0000029	3.91549e-51	0.00045288	0.00848708	5.17702e-05	4.28592
AdultAdrenalGland_Macrophage	Adult	Endocrine system	AdultAdrenalGland	Macrophage	Macrophage	CL:0000235	Adrenal gland	UBERON:0002369	9.78887e-21	4.11709e-05	0.095941	5.30948e-05	4.27495
TS_Small_Intestine_paneth cell of epithelium of small intestine	Adult	Digestive system	TS_Small_Intestine	paneth cell of epithelium of small intestine	Paneth cell	CL:0000510	Small intestine	UBERON:0002108	2.70139e-50	0.000411709	0.0095941	5.30948e-05	4.27495
AdultStomach_Macrophage	Adult	Digestive system	AdultStomach	Macrophage	Macrophage	CL:0000235	Stomach	UBERON:0000945	2.79867e-20	4.11709e-05	0.098155	5.42278e-05	4.26578
AdultThyroid_Macrophage	Adult	Endocrine system	AdultThyroid	Macrophage	Macrophage	CL:0000235	Thyroid gland	UBERON:0002046	2.13561e-19	4.11709e-05	0.104797	5.76149e-05	4.23947
Fetal_HCA_Cerebrum_10k_Vascular endothelial cells	Fetal	Nervous system	Fetal_HCA_Cerebrum_10k	Vascular endothelial cells	Endothelial cell	CL:0000115	Cerebral hemisphere	UBERON:0001869	7.59423e-19	4.11709e-05	0.109225	5.98632e-05	4.22284
MacParland_2018_liver_Hepatocyte	Adult	Digestive system	MacParland_2018_liver	Hepatocyte	Hepatocyte	CL:0000182	Liver	UBERON:0002107	2.92305e-18	4.11709e-05	0.113653	6.21041e-05	4.20688
AdultArtery_Macrophage	Adult	Cardiovascular system	AdultArtery	Macrophage	Macrophage	CL:0000235	Artery	UBERON:0001637	3.04524e-18	4.11709e-05	0.114391	6.24769e-05	4.20428
Fetal_HCA_Cerebellum_10k_Vascular endothelial cells	Fetal	Nervous system	Fetal_HCA_Cerebellum_10k	Vascular endothelial cells	Endothelial cell	CL:0000115	Cerebellum	UBERON:0002037	8.39047e-18	4.11709e-05	0.118819	6.47096e-05	4.18903
ChorionicVillus_Macrophage	Adult	Reproductive system	ChorionicVillus	Macrophage	Macrophage	CL:0000235	Chorionic villus	UBERON:0007106	9.3869e-18	4.11709e-05	0.119557	6.50811e-05	4.18655
AdultJeJunum_Enterocyte	Adult	Digestive system	AdultJeJunum	Enterocyte	Enterocyte	CL:0000584	Jejunum	UBERON:0002115	1.49935e-17	4.11709e-05	0.120295	6.54523e-05	4.18408
AdultOmentum_Macrophage	Adult	Integumentary system	AdultOmentum	Macrophage	Macrophage	CL:0000235	Omentum	UBERON:0003688	2.55887e-17	4.11709e-05	0.122509	6.6565e-05	4.17675
AdultPeripheralBlood_Monocyte	Adult	Lymphatic system	AdultPeripheralBlood	Monocyte	Monocyte	CL:0000576	Blood	UBERON:0000178	3.75202e-17	4.11709e-05	0.124723	6.7676e-05	4.16957
AdultIleum_Macrophage	Adult	Digestive system	AdultIleum	Macrophage	Macrophage	CL:0000235	Ileum	UBERON:0002116	8.41421e-17	4.11709e-05	0.125461	6.80459e-05	4.1672
FetalHeart_Ventricle cardiomyocyte	Fetal	Cardiovascular system	FetalHeart	Ventricle cardiomyocyte	Fetal cardiomyocyte	CL:0002495	Heart	UBERON:0000948	3.12108e-16	4.11709e-05	0.131365	7.09994e-05	4.14875
TS_Blood_classical monocyte	Adult	Lymphatic system	TS_Blood	classical monocyte	Monocyte	CL:0000576	Blood	UBERON:0000178	1.45235e-63	0.00247025	0.00221402	7.1736e-05	4.14426
VentoTormo_2018_decidua_decidual stromal cell (dS3)	Maternal-Fetal	Reproductive system	VentoTormo_2018_decidua	decidual stromal cell (dS3)	Stromal cell	CL:0000499	Decidua	UBERON:0002450	3.42575e-16	4.11709e-05	0.133579	7.21041e-05	4.14204
FetalPancreas_Monocyte	Fetal	Digestive system	FetalPancreas	Monocyte	Monocyte	CL:0000576	Pancreas	UBERON:0001264	4.19292e-16	4.11709e-05	0.136531	7.35747e-05	4.13327
AdultAdipose_Macrophage	Adult	Integumentary system	AdultAdipose	Macrophage	Macrophage	CL:0000235	Adipose tissue	UBERON:0001013	1.14417e-15	4.11709e-05	0.139483	7.50427e-05	4.12469
NeonatalAdrenalGland_Adrenal gland inflammatory cell	Neonatal	Endocrine system	NeonatalAdrenalGland	Adrenal gland inflammatory cell	Inflammatory cell	CL:0009002	Adrenal gland	UBERON:0002369	1.65106e-15	4.11709e-05	0.143911	7.72398e-05	4.11216
Madissoon_2020_spleen_DC_2	Adult	Lymphatic system	Madissoon_2020_spleen	DC_2	Dendritic cell	CL:0000451	Spleen	UBERON:0002106	3.87977e-15	4.11709e-05	0.144649	7.76054e-05	4.11011
TS_Small_Intestine_intestinal crypt stem cell	Adult	Digestive system	TS_Small_Intestine	intestinal crypt stem cell	Intestinal crypt stem cell	CL:0002250	Small intestine	UBERON:0002108	1.3569e-24	8.23418e-05	0.0723247	7.76054e-05	4.11011
AdultTransverseColon_Enterocyte progenitor	Adult	Digestive system	AdultTransverseColon	Enterocyte progenitor	Enterocyte	CL:0000584	Transverse colon	UBERON:0001157	3.88425e-15	4.11709e-05	0.145387	7.79709e-05	4.10807
AdultStomach_Stromal cell	Adult	Digestive system	AdultStomach	Stromal cell	Stromal cell	CL:0000499	Stomach	UBERON:0000945	5.50685e-15	4.11709e-05	0.149077	7.9796e-05	4.09802
Fetal_HCA_Stomach_Parietal and chief cells	Fetal	Digestive system	Fetal_HCA_Stomach	Parietal and chief cells	Epithelial cell	CL:0000066	Stomach	UBERON:0000945	5.79375e-15	4.11709e-05	0.149815	8.01606e-05	4.09604
AdultSpleen_Macrophage	Adult	Lymphatic system	AdultSpleen	Macrophage	Macrophage	CL:0000235	Spleen	UBERON:0002106	7.7665e-15	4.11709e-05	0.150554	8.0525e-05	4.09407
AdultKidney_Macrophage	Adult	Urinary system	AdultKidney	Macrophage	Macrophage	CL:0000235	Kidney	UBERON:0002113	1.27333e-14	4.11709e-05	0.152768	8.16174e-05	4.08822
Madissoon_2020_spleen_Monocyte	Adult	Lymphatic system	Madissoon_2020_spleen	Monocyte	Monocyte	CL:0000576	Spleen	UBERON:0002106	1.37804e-14	4.11709e-05	0.153506	8.19812e-05	4.08629
AdultEsophagus_Macrophage	Adult	Digestive system	AdultEsophagus	Macrophage	Macrophage	CL:0000235	Esophagus	UBERON:0001043	7.23261e-14	4.11709e-05	0.165683	8.79638e-05	4.0557
Fetal_HCA_Eye_Corneal and conjunctival epithelial cells	Fetal	Sensory system	Fetal_HCA_Eye	Corneal and conjunctival epithelial cells	Epithelial cell	CL:0000066	Eye	UBERON:0000970	1.16498e-13	4.11709e-05	0.16679	8.85058e-05	4.05303
Voigt_2019_retina_2_Macrophage 3	Adult	Sensory system	Voigt_2019_retina_2	Macrophage 3	Macrophage	CL:0000235	Retina	UBERON:0000966	1.46391e-13	4.11709e-05	0.169373	8.97693e-05	4.04687
AdultLiver_Sinusoidal endothelial cell	Adult	Digestive system	AdultLiver	Sinusoidal endothelial cell	Endothelial cell	CL:0000115	Liver	UBERON:0002107	2.08277e-13	4.11709e-05	0.177122	9.35502e-05	4.02896
FetalPancreas_Endothelial cell (APC)	Fetal	Digestive system	FetalPancreas	Endothelial cell (APC)	Endothelial cell	CL:0000115	Pancreas	UBERON:0001264	2.2698e-13	4.11709e-05	0.178229	9.40892e-05	4.02646
AdultLung_Macrophage	Adult	Respiratory system	AdultLung	Macrophage	Macrophage	CL:0000235	Lung	UBERON:0002048	4.40335e-13	4.11709e-05	0.179336	9.46279e-05	4.02398
Voigt_2019_retina_2_Macrophage 1	Adult	Sensory system	Voigt_2019_retina_2	Macrophage 1	Macrophage	CL:0000235	Retina	UBERON:0000966	4.84888e-13	4.11709e-05	0.180074	9.49868e-05	4.02234
TS_Small_Intestine_neutrophil	Adult	Digestive system	TS_Small_Intestine	neutrophil	Neutrophil	CL:0000775	Small intestine	UBERON:0002108	6.80857e-39	0.000288196	0.0258303	9.53457e-05	4.0207
VentoTormo_2018_decidua_Hofbauer cell (HB)	Maternal-Fetal	Reproductive system	VentoTormo_2018_decidua	Hofbauer cell (HB)	Hofbauer cell	CL:3000001	Decidua	UBERON:0002450	2.4077e-27	0.000123513	0.0605166	9.57044e-05	4.01907
Fetal_HCA_Placenta_IGFBP1_DKK1 positive cells	Fetal	Reproductive system	Fetal_HCA_Placenta	IGFBP1_DKK1 positive cells	Epithelial cell	CL:0000066	Placenta	UBERON:0001987	1.59147e-12	4.11709e-05	0.18893	9.92849e-05	4.00312
AdultKidney_Epithelial cell	Adult	Urinary system	AdultKidney	Epithelial cell	Epithelial cell	CL:0000066	Kidney	UBERON:0002113	1.59562e-12	4.11709e-05	0.189668	9.96423e-05	4.00156
Fetal_HCA_Spleen_AFP_ALB positive cells	Fetal	Lymphatic system	Fetal_HCA_Spleen	AFP_ALB positive cells	Hepatocyte	CL:0000182	Spleen	UBERON:0002106	5.01467e-12	4.11709e-05	0.199262	0.000104278	3.98181
AdultPancreas_Macrophage	Adult	Digestive system	AdultPancreas	Macrophage	Macrophage	CL:0000235	Pancreas	UBERON:0001264	6.98744e-12	4.11709e-05	0.202952	0.000106055	3.97447
Lake_2017_FrontalCortex_End	Adult	Nervous system	Lake_2017_FrontalCortex	End	Endothelial cell	CL:0000115	Frontal cortex	UBERON:0001870	7.74166e-12	4.11709e-05	0.20369	0.000106411	3.97301
Enge_2017_Pancreas_pancreatic ductal cell	Adult	Digestive system	Enge_2017_Pancreas	pancreatic ductal cell	Pancreatic ductal cell	CL:0002079	Pancreas	UBERON:0001264	5.18121e-20	8.23418e-05	0.102583	0.000107121	3.97013
AdultEpityphlon_Enterocyte progenitor	Adult	Digestive system	AdultEpityphlon	Enterocyte progenitor	Enterocyte	CL:0000584	Caecum	UBERON:0001153	1.08962e-11	4.11709e-05	0.206642	0.00010783	3.96726
Lake_2017_CerebellarHemisphere_End	Adult	Nervous system	Lake_2017_CerebellarHemisphere	End	Endothelial cell	CL:0000115	Cerebellar hemisphere	UBERON:0002245	1.16371e-11	4.11709e-05	0.20738	0.000108185	3.96583
AdultFallopiantube_Macrophage	Adult	Reproductive system	AdultFallopiantube	Macrophage	Macrophage	CL:0000235	Fallopian tube	UBERON:0003889	1.51665e-11	4.11709e-05	0.210332	0.000109603	3.96018
TS_Pancreas_myeloid cell	Adult	Digestive system	TS_Pancreas	myeloid cell	Myeloid cell	CL:0000763	Pancreas	UBERON:0001264	4.22279e-58	0.00234674	0.00369004	0.000109603	3.96018
AdultTransverseColon_Epithelial cell	Adult	Digestive system	AdultTransverseColon	Epithelial cell	Epithelial cell	CL:0000066	Transverse colon	UBERON:0001157	1.67781e-11	4.11709e-05	0.212546	0.000110665	3.95599
Madissoon_2020_spleen_Macrophage	Adult	Lymphatic system	Madissoon_2020_spleen	Macrophage	Macrophage	CL:0000235	Spleen	UBERON:0002106	5.56807e-11	4.11709e-05	0.222878	0.000115609	3.93701
AdultPancreas_Enterocyte progenitor	Adult	Digestive system	AdultPancreas	Enterocyte progenitor	Enterocyte	CL:0000584	Pancreas	UBERON:0001264	7.07483e-11	4.11709e-05	0.22583	0.000117018	3.93175
AdultHeart_Macrophage	Adult	Cardiovascular system	AdultHeart	Macrophage	Macrophage	CL:0000235	Heart	UBERON:0000948	1.30663e-10	4.11709e-05	0.231734	0.000119831	3.92143
AdultIleum_Enterocyte	Adult	Digestive system	AdultIleum	Enterocyte	Enterocyte	CL:0000584	Ileum	UBERON:0002116	1.79917e-10	4.11709e-05	0.237638	0.000122638	3.91138
AdultUterus_Endothelial cell	Adult	Reproductive system	AdultUterus	Endothelial cell	Endothelial cell	CL:0000115	Uterus	UBERON:0000995	2.60361e-10	4.11709e-05	0.238376	0.000122988	3.91014
Voigt_2019_retina_2_Vein cell 2	Adult	Sensory system	Voigt_2019_retina_2	Vein cell 2	Endothelial cell	CL:0000115	Retina	UBERON:0000966	4.15843e-10	4.11709e-05	0.242066	0.000124739	3.904
TS_Liver_macrophage	Adult	Digestive system	TS_Liver	macrophage	Macrophage	CL:0000235	Liver	UBERON:0002107	4.52167e-44	0.000617563	0.0162362	0.000125438	3.90157
Fetal_HCA_Placenta_AFP_ALB positive cells	Fetal	Reproductive system	Fetal_HCA_Placenta	AFP_ALB positive cells	Hepatocyte	CL:0000182	Placenta	UBERON:0001987	5.09182e-10	4.11709e-05	0.24428	0.000125788	3.90036
AdultDuodenum_Enterocyte	Adult	Digestive system	AdultDuodenum	Enterocyte	Enterocyte	CL:0000584	Duodenum	UBERON:0002114	5.79232e-10	4.11709e-05	0.245018	0.000126138	3.89916
FetalSkin_Fetal stromal cell	Fetal	Integumentary system	FetalSkin	Fetal stromal cell	Stromal cell	CL:0000499	Skin of body	UBERON:0002097	7.52117e-10	4.11709e-05	0.246494	0.000126837	3.89676
AdultCerebellum_Astrocyte	Adult	Nervous system	AdultCerebellum	Astrocyte	Astrocyte	CL:0000127	Cerebellum	UBERON:0002037	8.58099e-10	4.11709e-05	0.247232	0.000127186	3.89556
AdultArtery_Endothelial cell	Adult	Cardiovascular system	AdultArtery	Endothelial cell	Endothelial cell	CL:0000115	Artery	UBERON:0001637	8.58587e-10	4.11709e-05	0.24797	0.000127535	3.89437
Fetal_HCA_Cerebrum_10k_Microglia	Fetal	Nervous system	Fetal_HCA_Cerebrum_10k	Microglia	Microglial cell	CL:0000129	Cerebral hemisphere	UBERON:0001869	1.4876e-22	0.000123513	0.0826568	0.000127535	3.89437
AdultThyroid_Thyroid follicular cell	Adult	Endocrine system	AdultThyroid	Thyroid follicular cell	Thyroid follicular cell	CL:0002258	Thyroid gland	UBERON:0002046	1.33817e-09	4.11709e-05	0.252399	0.000129629	3.8873
AdultAdrenalGland_Fasciculata cell	Adult	Endocrine system	AdultAdrenalGland	Fasciculata cell	Type II cell of adrenal cortex	CL:0002136	Adrenal gland	UBERON:0002369	2.84072e-09	4.11709e-05	0.255351	0.000131023	3.88265
AdultSigmoidColon_Stromal cell	Adult	Digestive system	AdultSigmoidColon	Stromal cell	Stromal cell	CL:0000499	Sigmoid colon	UBERON:0001159	7.86151e-09	4.11709e-05	0.265683	0.00013589	3.86681
van_Zyl_eye_2020_BeamCella	Adult	Sensory system	van_Zyl_eye_2020	BeamCella	Beam A cell	NA	Eye	UBERON:0000970	9.17833e-09	4.11709e-05	0.271587	0.000138664	3.85804
AdultGallbladder_Fibroblast	Adult	Digestive system	AdultGallbladder	Fibroblast	Fibroblast	CL:0000057	Gall bladder	UBERON:0002110	1.05458e-08	4.11709e-05	0.272325	0.000139011	3.85695
Madissoon_2020_oesophagus_Epi_stratified	Adult	Digestive system	Madissoon_2020_oesophagus	Epi_stratified	Epithelial cell	CL:0000066	Esophagus	UBERON:0001043	1.0732e-08	4.11709e-05	0.273063	0.000139357	3.85587
Madissoon_2020_spleen_Plasmablast	Adult	Lymphatic system	Madissoon_2020_spleen	Plasmablast	Plasma cell	CL:0000786	Spleen	UBERON:0002106	1.10268e-08	4.11709e-05	0.274539	0.000140049	3.85372
FetalKidney_Proximal tubule progenitor	Fetal	Urinary system	FetalKidney	Proximal tubule progenitor	Epithelial cell of proximal tubule	CL:0002306	Kidney	UBERON:0002113	1.1984e-08	4.11709e-05	0.276015	0.000140741	3.85158
AdultStomach_Endothelial cell (APC)	Adult	Digestive system	AdultStomach	Endothelial cell (APC)	Endothelial cell	CL:0000115	Stomach	UBERON:0000945	1.40795e-08	4.11709e-05	0.276753	0.000141087	3.85051
ChorionicVillus_Epithelial cell	Adult	Reproductive system	ChorionicVillus	Epithelial cell	Epithelial cell	CL:0000066	Chorionic villus	UBERON:0007106	1.88115e-08	4.11709e-05	0.278967	0.000142124	3.84733
NeonatalAdrenalGland_Fasciculata cell	Neonatal	Endocrine system	NeonatalAdrenalGland	Fasciculata cell	Type II cell of adrenal cortex	CL:0002136	Adrenal gland	UBERON:0002369	2.02369e-08	4.11709e-05	0.280812	0.000142988	3.8447
AdultStomach_Fibroblast	Adult	Digestive system	AdultStomach	Fibroblast	Fibroblast	CL:0000057	Stomach	UBERON:0000945	9.79213e-08	4.11709e-05	0.297786	0.000150912	3.82128
AdultLung_Basal cell	Adult	Respiratory system	AdultLung	Basal cell	Basal cell	CL:0000646	Lung	UBERON:0002048	3.82408e-07	4.11709e-05	0.319557	0.000161017	3.79313
AdultKidney_Intercalated cell	Adult	Urinary system	AdultKidney	Intercalated cell	Renal intercalated cell	CL:0005010	Kidney	UBERON:0002113	4.12155e-07	4.11709e-05	0.320664	0.000161529	3.79175
AdultHeart_Smooth muscle cell	Adult	Cardiovascular system	AdultHeart	Smooth muscle cell	Smooth muscle cell	CL:0000192	Heart	UBERON:0000948	5.10061e-07	4.11709e-05	0.325461	0.000163746	3.78583
FetalLiver_Erythroid progenitor cell (RP high)	Fetal	Digestive system	FetalLiver	Erythroid progenitor cell (RP high)	Erythroid progenitor cell	CL:0000038	Liver	UBERON:0002107	1.26705e-06	4.11709e-05	0.334317	0.000167832	3.77512
AdultOmentum_Epithelial cell	Adult	Integumentary system	AdultOmentum	Epithelial cell	Epithelial cell	CL:0000066	Omentum	UBERON:0003688	1.70467e-06	4.11709e-05	0.341328	0.00017106	3.76685
Fetal_HCA_Cerebellum_10k_Microglia	Fetal	Nervous system	Fetal_HCA_Cerebellum_10k	Microglia	Microglial cell	CL:0000129	Cerebellum	UBERON:0002037	3.1867e-17	0.000123513	0.123985	0.000185094	3.73261
Fetal_HCA_Liver_Hepatoblasts	Fetal	Digestive system	Fetal_HCA_Liver	Hepatoblasts	Hepatoblast	CL:0005026	Liver	UBERON:0002107	8.68605e-13	8.23418e-05	0.188192	0.000187114	3.72789
TS_Large_Intestine_fibroblast	Adult	Digestive system	TS_Large_Intestine	fibroblast	Fibroblast	CL:0000057	Large intestine	UBERON:0000059	3.71456e-51	0.00218206	0.00738007	0.000193832	3.71257
CordBlood_Monocyte	Neonatal	Reproductive system	CordBlood	Monocyte	Monocyte	CL:0000576	Umbilical cord blood	UBERON:0012168	2.88687e-11	8.23418e-05	0.214022	0.000210529	3.67669
Fetal_HCA_Heart_Endocardial cells	Fetal	Cardiovascular system	Fetal_HCA_Heart	Endocardial cells	Endocardial cell	CL:0002350	Heart	UBERON:0000948	4.03688e-11	8.23418e-05	0.215498	0.000211859	3.67395
TS_Eye_epithelial cell of lacrimal sac	Adult	Sensory system	TS_Eye	epithelial cell of lacrimal sac	Epithelial cell	CL:0000066	Eye	UBERON:0000970	5.61187e-19	0.000164684	0.108487	0.000213188	3.67124
Fetal_HCA_Heart_Cardiomyocytes	Fetal	Cardiovascular system	Fetal_HCA_Heart	Cardiomyocytes	Fetal cardiomyocyte	CL:0002495	Heart	UBERON:0000948	9.21252e-15	0.000123513	0.151292	0.000222139	3.65338
AdultMuscle_Dendritic cell	Adult	Muscular system	AdultMuscle	Dendritic cell	Dendritic cell	CL:0000451	Muscle organ	UBERON:0001630	1.04768e-14	0.000123513	0.15203	0.000223131	3.65144
FetalFemaleGonad_Endothelial cell	Fetal	Reproductive system	FetalFemaleGonad	Endothelial cell	Endothelial cell	CL:0000115	Immature gonad	UBERON:2005272	1.12433e-10	8.23418e-05	0.230627	0.000225444	3.64696
FetalBrain_Macrophage	Fetal	Nervous system	FetalBrain	Macrophage	Macrophage	CL:0000235	Brain	UBERON:0000955	1.42119e-14	0.000123513	0.154244	0.000226105	3.64569
AdultThyroid_Endothelial cell (APC)	Adult	Endocrine system	AdultThyroid	Endothelial cell (APC)	Endothelial cell	CL:0000115	Thyroid gland	UBERON:0002046	3.88063e-14	0.000123513	0.15941	0.000233029	3.63259
TS_Small_Intestine_intestinal crypt stem cell of small intestine	Adult	Digestive system	TS_Small_Intestine	intestinal crypt stem cell of small intestine	Intestinal crypt stem cell	CL:0002250	Small intestine	UBERON:0002108	2.81784e-45	0.00144098	0.0140221	0.000238619	3.62229
AdultEsophagus_Fibroblast	Adult	Digestive system	AdultEsophagus	Fibroblast	Fibroblast	CL:0000057	Esophagus	UBERON:0001043	7.23261e-14	0.000123513	0.165683	0.00024141	3.61725
TS_Liver_endothelial cell	Adult	Digestive system	TS_Liver	endothelial cell	Endothelial cell	CL:0000115	Liver	UBERON:0002107	5.88589e-37	0.000699905	0.0295203	0.000243541	3.61343
Voigt_2019_retina_2_Macrophage 2	Adult	Sensory system	Voigt_2019_retina_2	Macrophage 2	Macrophage	CL:0000235	Retina	UBERON:0000966	1.46391e-13	0.000123513	0.169373	0.000246325	3.60849
AdultTransverseColon_Dendritic cell	Adult	Digestive system	AdultTransverseColon	Dendritic cell	Dendritic cell	CL:0000451	Transverse colon	UBERON:0001157	1.58302e-13	0.000123513	0.171587	0.00024927	3.60333
AdultTransverseColon_Macrophage	Adult	Digestive system	AdultTransverseColon	Macrophage	Macrophage	CL:0000235	Transverse colon	UBERON:0001157	1.58302e-13	0.000123513	0.171587	0.00024927	3.60333
TS_Mammary_macrophage	Adult	Endocrine system	TS_Mammary	macrophage	Macrophage	CL:0000235	Mammary gland	UBERON:0001911	5.11258e-26	0.000329367	0.0664207	0.000256617	3.59072
AdultTrachea_Macrophage	Adult	Respiratory system	AdultTrachea	Macrophage	Macrophage	CL:0000235	Trachea	UBERON:0003126	5.87288e-13	0.000123513	0.187454	0.000270273	3.5682
TS_Blood_monocyte	Adult	Lymphatic system	TS_Blood	monocyte	Monocyte	CL:0000576	Blood	UBERON:0000178	2.02106e-55	0.0045288	0.00516605	0.000272866	3.56405
AdultStomach_Endothelial cell	Adult	Digestive system	AdultStomach	Endothelial cell	Endothelial cell	CL:0000115	Stomach	UBERON:0000945	3.7569e-08	8.23418e-05	0.291513	0.000279338	3.55387
TS_Skin_macrophage	Adult	Integumentary system	TS_Skin	macrophage	Macrophage	CL:0000235	Skin of body	UBERON:0002097	2.73449e-32	0.000535222	0.0450185	0.000280308	3.55237
CordBloodCD34P_Monocyte	Neonatal	Reproductive system	CordBloodCD34P	Monocyte	Monocyte	CL:0000576	Umbilical cord blood	UBERON:0012168	3.8531e-12	0.000123513	0.19631	0.000281923	3.54987
VentoTormo_2018_decidua_plasmacytoid dendritic cell (DC2)	Maternal-Fetal	Reproductive system	VentoTormo_2018_decidua	plasmacytoid dendritic cell (DC2)	Plasmacytoid dendritic cell	CL:0000784	Decidua	UBERON:0002450	2.97067e-20	0.000247025	0.098893	0.000283859	3.5469
Fetal_HCA_Spleen_STC2_TLX1 positive cells	Fetal	Lymphatic system	Fetal_HCA_Spleen	STC2_TLX1 positive cells	Mesenchymal stem cell	CL:0000134	Spleen	UBERON:0002106	9.85039e-08	8.23418e-05	0.298893	0.000285795	3.54395
AdultPleura_Monocyte	Adult	Respiratory system	AdultPleura	Monocyte	Monocyte	CL:0000576	Pleura	UBERON:0000977	3.38031e-14	0.000164684	0.158672	0.000301871	3.52018
TS_Thymus_monocyte	Adult	Lymphatic system	TS_Thymus	monocyte	Monocyte	CL:0000576	Thymus	UBERON:0002370	1.90229e-31	0.000535222	0.0494465	0.000305396	3.51514
TS_Salivary_Gland_monocyte	Adult	Digestive system	TS_Salivary_Gland	monocyte	Monocyte	CL:0000576	Saliva-secreting gland	UBERON:0001044	1.85554e-40	0.00123513	0.0221402	0.000314669	3.50215
FetalKidney_Intercalated cell	Fetal	Urinary system	FetalKidney	Intercalated cell	Renal intercalated cell	CL:0005010	Kidney	UBERON:0002113	1.31377e-06	8.23418e-05	0.337638	0.000319453	3.49559
Madissoon_2020_lung_Macrophage_MARCOpos	Adult	Respiratory system	Madissoon_2020_lung	Macrophage_MARCOpos	Macrophage	CL:0000235	Lung	UBERON:0002048	9.4175e-11	0.000123513	0.227306	0.000322321	3.49171
TS_Bone_Marrow_monocyte	Adult	Lymphatic system	TS_Bone_Marrow	monocyte	Monocyte	CL:0000576	Bone marrow	UBERON:0002371	2.02402e-44	0.00185269	0.0154982	0.000329001	3.4828
AdultThyroid_Endothelial cell	Adult	Endocrine system	AdultThyroid	Endothelial cell	Endothelial cell	CL:0000115	Thyroid gland	UBERON:0002046	1.53015e-10	0.000123513	0.235424	0.000332812	3.4778
Fetal_HCA_Placenta_Myeloid cells	Fetal	Reproductive system	Fetal_HCA_Placenta	Myeloid cells	Myeloid cell	CL:0000763	Placenta	UBERON:0001987	1.68111e-10	0.000123513	0.236162	0.000333764	3.47656
AdultTrachea_Basal cell	Adult	Respiratory system	AdultTrachea	Basal cell	Basal cell	CL:0000646	Trachea	UBERON:0003126	3.07515e-06	8.23418e-05	0.354982	0.000334398	3.47574
TS_Skin_stromal cell	Adult	Integumentary system	TS_Skin	stromal cell	Stromal cell	CL:0000499	Skin of body	UBERON:0002097	5.08825e-43	0.00177035	0.0169742	0.000342952	3.46477
TS_Skin_cd1c-positive myeloid dendritic cell	Adult	Integumentary system	TS_Skin	cd1c-positive myeloid dendritic cell	Myeloid cell	CL:0000763	Skin of body	UBERON:0002097	2.73444e-20	0.000329367	0.096679	0.000361566	3.44181
Madissoon_2020_lung_Macrophage_MARCOneg	Adult	Respiratory system	Madissoon_2020_lung	Macrophage_MARCOneg	Melanocyte	CL:0000148	Lung	UBERON:0002048	3.31758e-12	0.000164684	0.195572	0.00036534	3.4373
AdultPancreas_Stromal cell	Adult	Digestive system	AdultPancreas	Stromal cell	Stromal cell	CL:0000499	Pancreas	UBERON:0001264	5.50777e-09	0.000123513	0.261993	0.000366911	3.43544
TS_Liver_hepatocyte	Adult	Digestive system	TS_Liver	hepatocyte	Hepatocyte	CL:0000182	Liver	UBERON:0002107	1.77089e-32	0.000782247	0.0442804	0.000390392	3.4085
AdultBladder_Stromal cell	Adult	Urinary system	AdultBladder	Stromal cell	Stromal cell	CL:0000499	Bladder organ	UBERON:0018707	2.42063e-08	0.000123513	0.286347	0.000397874	3.40025
AdultKidney_Endothelial cell	Adult	Urinary system	AdultKidney	Endothelial cell	Endothelial cell	CL:0000115	Kidney	UBERON:0002113	2.47359e-08	0.000123513	0.287823	0.000399742	3.39822
FetalMuscle_Endothelial cell	Fetal	Muscular system	FetalMuscle	Endothelial cell	Endothelial cell	CL:0000115	Muscle organ	UBERON:0001630	3.02828e-10	0.000164684	0.239114	0.000438764	3.35777
TS_Salivary_Gland_macrophage	Adult	Digestive system	TS_Salivary_Gland	macrophage	Macrophage	CL:0000235	Saliva-secreting gland	UBERON:0001044	7.62871e-43	0.00222323	0.0177122	0.000438764	3.35777
TS_Bladder_macrophage	Adult	Urinary system	TS_Bladder	macrophage	Macrophage	CL:0000235	Bladder organ	UBERON:0018707	2.92767e-45	0.00271728	0.0147601	0.000446153	3.35052
TS_Lymph_Node_neutrophil	Adult	Lymphatic system	TS_Lymph_Node	neutrophil	Neutrophil	CL:0000775	Lymph node	UBERON:0000029	1.03451e-30	0.000782247	0.0516605	0.000449228	3.34753
Lake_2017_VisualCortex_End	Adult	Nervous system	Lake_2017_VisualCortex	End	Endothelial cell	CL:0000115	Visual cortex	UBERON:0000411	5.97334e-14	0.000247025	0.164576	0.000451686	3.34516
TS_Liver_monocyte	Adult	Digestive system	TS_Liver	monocyte	Monocyte	CL:0000576	Liver	UBERON:0002107	3.39813e-36	0.00123513	0.0332103	0.000455371	3.34163
AdultPleura_Macrophage	Adult	Respiratory system	AdultPleura	Macrophage	Macrophage	CL:0000235	Pleura	UBERON:0000977	1.16503e-13	0.000247025	0.167528	0.000459053	3.33814
FetalAdrenalGland_Fasciculata cell	Fetal	Endocrine system	FetalAdrenalGland	Fasciculata cell	Type II cell of adrenal cortex	CL:0002136	Adrenal gland	UBERON:0002369	1.28357e-06	0.000123513	0.336162	0.000460432	3.33683
AdultTrachea_Endothelial cell	Adult	Respiratory system	AdultTrachea	Endothelial cell	Endothelial cell	CL:0000115	Trachea	UBERON:0003126	4.26232e-09	0.000164684	0.261255	0.00047558	3.32278
Fetal_HCA_Pancreas_Acinar cells	Fetal	Digestive system	Fetal_HCA_Pancreas	Acinar cells	Acinar cell	CL:0000622	Pancreas	UBERON:0001264	2.39228e-06	0.000123513	0.350923	0.000478786	3.31986
Madissoon_2020_oesophagus_Epi_suprabasal	Adult	Digestive system	Madissoon_2020_oesophagus	Epi_suprabasal	Basal cell	CL:0000646	Esophagus	UBERON:0001043	2.67989e-06	0.000123513	0.353875	0.000482448	3.31655
Madissoon_2020_oesophagus_Epi_basal	Adult	Digestive system	Madissoon_2020_oesophagus	Epi_basal	Basal cell	CL:0000646	Esophagus	UBERON:0001043	2.67989e-06	0.000123513	0.353875	0.000482448	3.31655
FetalKidney_Intermediated cell	Fetal	Urinary system	FetalKidney	Intermediated cell	Kidney cell	CL:1000497	Kidney	UBERON:0002113	7.2397e-06	0.000123513	0.374908	0.00050845	3.29375
TS_Heart_fibroblast of cardiac tissue	Adult	Cardiovascular system	TS_Heart	fibroblast of cardiac tissue	Fibroblast	CL:0000057	Heart	UBERON:0000948	1.11467e-10	0.000205854	0.229151	0.000517084	3.28644
TS_Thymus_macrophage	Adult	Lymphatic system	TS_Thymus	macrophage	Macrophage	CL:0000235	Thymus	UBERON:0002370	1.0921e-39	0.00201737	0.0236162	0.000521773	3.28252
AdultAdipose_Stromal cell	Adult	Integumentary system	AdultAdipose	Stromal cell	Stromal cell	CL:0000499	Adipose tissue	UBERON:0001013	1.27529e-05	0.000123513	0.388192	0.000524796	3.28001
TS_Thymus_fibroblast	Adult	Lymphatic system	TS_Thymus	fibroblast	Fibroblast	CL:0000057	Thymus	UBERON:0002370	1.2716e-48	0.00485816	0.0103321	0.000547106	3.26193
FetalLiver_Antigen presenting cell (RPS high)	Fetal	Digestive system	FetalLiver	Antigen presenting cell (RPS high)	Professional antigen presenting cell	CL:0000145	Liver	UBERON:0002107	9.4049e-12	0.000247025	0.205166	0.000551916	3.25813
Fetal_HCA_Placenta_Trophoblast giant cells	Fetal	Reproductive system	Fetal_HCA_Placenta	Trophoblast giant cells	Trophoblast cell	CL:0000351	Placenta	UBERON:0001987	4.42789e-05	0.000123513	0.416974	0.000560023	3.25179
AdultLiver_Monocyte	Adult	Digestive system	AdultLiver	Monocyte	Monocyte	CL:0000576	Liver	UBERON:0002107	2.7501e-07	0.000164684	0.315129	0.000563922	3.24878
Madissoon_2020_spleen_DC_plasmacytoid	Adult	Lymphatic system	Madissoon_2020_spleen	DC_plasmacytoid	Plasmacytoid dendritic cell	CL:0000784	Spleen	UBERON:0002106	5.00818e-07	0.000164684	0.323985	0.000578291	3.23785
TS_Salivary_Gland_basal cell	Adult	Digestive system	TS_Salivary_Gland	basal cell	Basal cell	CL:0000646	Saliva-secreting gland	UBERON:0001044	4.82406e-42	0.00271728	0.0199262	0.000586057	3.23206
Enge_2017_Pancreas_mesenchymal cell	Adult	Digestive system	Enge_2017_Pancreas	mesenchymal cell	Mesenchymal stem cell	CL:0000134	Pancreas	UBERON:0001264	3.192e-18	0.000494051	0.115129	0.000612854	3.21264
AdultFallopiantube_Dendritic cell	Adult	Reproductive system	AdultFallopiantube	Dendritic cell	Dendritic cell	CL:0000451	Fallopian tube	UBERON:0003889	4.7308e-12	0.000288196	0.198524	0.00061612	3.21033
TS_Muscle_macrophage	Adult	Muscular system	TS_Muscle	macrophage	Macrophage	CL:0000235	Muscle organ	UBERON:0001630	2.1419e-40	0.0025526	0.0228782	0.000627683	3.20226
AdultGallbladder_Macrophage	Adult	Digestive system	AdultGallbladder	Macrophage	Macrophage	CL:0000235	Gall bladder	UBERON:0002110	4.66956e-10	0.000247025	0.243542	0.000644836	3.19055
FetalFemaleGonad_Fetal fibroblast	Fetal	Reproductive system	FetalFemaleGonad	Fetal fibroblast	Fibroblast	CL:0000057	Immature gonad	UBERON:2005272	5.83884e-06	0.000164684	0.371218	0.000654278	3.18424
FetalSkin_Macrophage	Fetal	Integumentary system	FetalSkin	Macrophage	Macrophage	CL:0000235	Skin of body	UBERON:0002097	2.7484e-11	0.000288196	0.213284	0.00065752	3.18209
AdultUreter_Epithelial cell (intermediated)	Adult	Urinary system	AdultUreter	Epithelial cell (intermediated)	Epithelial cell	CL:0000066	Uterus	UBERON:0000995	7.91465e-06	0.000164684	0.376384	0.000662526	3.1788
Braga_2020_lung_Endothelium	Adult	Respiratory system	Braga_2020_lung	Endothelium	Endothelial cell	CL:0000115	Lung	UBERON:0002048	1.74304e-07	0.000205854	0.307749	0.000675759	3.17021
Braga_2020_lung_Macrophages	Adult	Respiratory system	Braga_2020_lung	Macrophages	Macrophage	CL:0000235	Lung	UBERON:0002048	3.18918e-09	0.000247025	0.259779	0.000683684	3.16514
FetalLiver_Neutrophil	Fetal	Digestive system	FetalLiver	Neutrophil	Neutrophil	CL:0000775	Liver	UBERON:0002107	8.64441e-09	0.000247025	0.270111	0.000708273	3.1498
Fetal_HCA_Intestine_Myeloid cells	Fetal	Digestive system	Fetal_HCA_Intestine	Myeloid cells	Myeloid cell	CL:0000763	Intestine	UBERON:0000160	8.6264e-12	0.000329367	0.204428	0.000714114	3.14623
Madissoon_2020_spleen_Plasma_IgG	Adult	Lymphatic system	Madissoon_2020_spleen	Plasma_IgG	Plasma cell	CL:0000786	Spleen	UBERON:0002106	3.38661e-05	0.000164684	0.410332	0.000716448	3.14482
Segerstolpe_2016_PancreaticIslets_pancreatic ductal cell	Adult	Digestive system	Segerstolpe_2016_PancreaticIslets	pancreatic ductal cell	Pancreatic ductal cell	CL:0002079	Pancreas	UBERON:0001264	6.64078e-16	0.000494051	0.137269	0.000718782	3.1434
TS_Lymph_Node_cd141-positive myeloid dendritic cell	Adult	Lymphatic system	TS_Lymph_Node	cd141-positive myeloid dendritic cell	Dendritic cell	CL:0000451	Lymph node	UBERON:0000029	1.39607e-36	0.00214089	0.0317343	0.000719948	3.1427
AdultLung_M2 Macrophage	Adult	Respiratory system	AdultLung	M2 Macrophage	Macrophage	CL:0000235	Lung	UBERON:0002048	1.32559e-13	0.000411709	0.168266	0.000732765	3.13504
FetalKidney_Ureteric bud cell	Fetal	Urinary system	FetalKidney	Ureteric bud cell	Epithelial cell	CL:0000066	Kidney	UBERON:0002113	1.31377e-06	0.000205854	0.337638	0.000734948	3.13374
AdultBoneMarrow_Erythroid progenitor cell (RP high)	Adult	Lymphatic system	AdultBoneMarrow	Erythroid progenitor cell (RP high)	Erythroid progenitor cell	CL:0000038	Bone marrow	UBERON:0002371	1.79768e-06	0.000205854	0.342435	0.000744395	3.1282
TS_Lung_macrophage	Adult	Respiratory system	TS_Lung	macrophage	Macrophage	CL:0000235	Lung	UBERON:0002048	6.64865e-47	0.00605212	0.0118081	0.000753683	3.12281
AdultEsophagus_Basal cell	Adult	Digestive system	AdultEsophagus	Basal cell	Basal cell	CL:0000646	Esophagus	UBERON:0001043	3.7473e-06	0.000205854	0.35941	0.000777714	3.10918
AdultCerebellum_Endothelial cell (APC)	Adult	Nervous system	AdultCerebellum	Endothelial cell (APC)	Endothelial cell	CL:0000115	Cerebellum	UBERON:0002037	1.3901e-07	0.000247025	0.304059	0.000788399	3.10325
Voigt_2019_retina_2_Artery	Adult	Sensory system	Voigt_2019_retina_2	Artery	Endothelial cell	CL:0000115	Retina	UBERON:0000966	1.62937e-07	0.000247025	0.305535	0.000791861	3.10135
Fetal_HCA_Adrenal_Adrenocortical cells	Fetal	Endocrine system	Fetal_HCA_Adrenal	Adrenocortical cells	Cortical cell of adrenal gland	CL:0002097	Adrenal gland	UBERON:0002369	8.04013e-09	0.000288196	0.266421	0.000804251	3.09461
FetalIntestine_Hepatocyte/Endodermal cell	Fetal	Digestive system	FetalIntestine	Hepatocyte/Endodermal cell	Hepatocyte	CL:0000182	Intestine	UBERON:0000160	6.08176e-07	0.000247025	0.326199	0.000840143	3.07565
FetalPancreas_Dendritic cell	Fetal	Digestive system	FetalPancreas	Dendritic cell	Dendritic cell	CL:0000451	Pancreas	UBERON:0001264	2.2698e-13	0.00045288	0.178229	0.000841432	3.07498
TS_Prostate_epithelial cell	Adult	Reproductive system	TS_Prostate	epithelial cell	Epithelial cell	CL:0000066	Prostate gland	UBERON:0002367	2.35051e-25	0.00119396	0.0678967	0.000844724	3.07329
TS_Spleen_macrophage	Adult	Lymphatic system	TS_Spleen	macrophage	Macrophage	CL:0000235	Spleen	UBERON:0002106	8.37866e-43	0.00448763	0.0184502	0.000861021	3.06499
Fetal_HCA_Kidney_Stromal cells	Fetal	Urinary system	Fetal_HCA_Kidney	Stromal cells	Stromal cell	CL:0000499	Kidney	UBERON:0002113	5.67818e-11	0.000370538	0.223616	0.000861592	3.0647
Braga_2020_lung_Transformed epithelium	Adult	Respiratory system	Braga_2020_lung	Transformed epithelium	Epithelial cell	CL:0000066	Lung	UBERON:0002048	3.2922e-05	0.000205854	0.408856	0.000873861	3.05856
AdultCerebellum_Neutrophil	Adult	Nervous system	AdultCerebellum	Neutrophil	Neutrophil	CL:0000775	Cerebellum	UBERON:0002037	7.05476e-09	0.000329367	0.264207	0.000900612	3.04546
VentoTormo_2018_decidua_decidual macrophage (dM1)	Maternal-Fetal	Reproductive system	VentoTormo_2018_decidua	decidual macrophage (dM1)	Macrophage	CL:0000235	Decidua	UBERON:0002450	9.79245e-23	0.00111161	0.0793358	0.000911541	3.04022
Placenta_Macrophage	Adult	Reproductive system	Placenta	Macrophage	Macrophage	CL:0000235	Placenta	UBERON:0001987	3.01332e-12	0.00045288	0.194834	0.000911966	3.04002
FetalSpinalCord_Macrophage	Fetal	Nervous system	FetalSpinalCord	Macrophage	Microglial cell	CL:0000129	Spinal cord	UBERON:0002240	4.61737e-11	0.000411709	0.216236	0.000919338	3.03653
CordBloodCD34P_Neutrophil	Neonatal	Reproductive system	CordBloodCD34P	Neutrophil	Neutrophil	CL:0000775	Umbilical cord blood	UBERON:0012168	3.90234e-06	0.000247025	0.360886	0.000920471	3.03599
AdultBladder_Epithelial cell (intermediated)	Adult	Urinary system	AdultBladder	Epithelial cell (intermediated)	Epithelial cell	CL:0000066	Bladder organ	UBERON:0018707	5.82382e-06	0.000247025	0.370111	0.000941693	3.02609
AdultThyroid_Monocyte	Adult	Endocrine system	AdultThyroid	Monocyte	Monocyte	CL:0000576	Thyroid gland	UBERON:0002046	1.33817e-09	0.000370538	0.252399	0.000961166	3.0172
VentoTormo_2018_decidua_monocyte	Maternal-Fetal	Reproductive system	VentoTormo_2018_decidua	monocyte	Monocyte	CL:0000576	Decidua	UBERON:0002450	9.79245e-23	0.00119396	0.0793358	0.000972293	3.0122
AdultAscendingColon_Enterocyte progenitor	Adult	Digestive system	AdultAscendingColon	Enterocyte progenitor	Enterocyte	CL:0000584	Ascending colon	UBERON:0001156	1.33188e-05	0.000247025	0.389668	0.000986497	3.0059
AdultCerebellum_Monocyte	Adult	Nervous system	AdultCerebellum	Monocyte	Monocyte	CL:0000576	Cerebellum	UBERON:0002037	5.27366e-08	0.000329367	0.292989	0.000988744	3.00492
FetalLung_Endothelial cell	Fetal	Respiratory system	FetalLung	Endothelial cell	Endothelial cell	CL:0000115	Lung	UBERON:0002048	6.53553e-08	0.000329367	0.295941	0.000997729	3.00099
TS_Lung_classical monocyte	Adult	Respiratory system	TS_Lung	classical monocyte	Monocyte	CL:0000576	Lung	UBERON:0002048	4.81119e-11	0.00045288	0.218819	0.00101273	2.99451
TS_Vasculature_macrophage	Adult	Cardiovascular system	TS_Vasculature	macrophage	Macrophage	CL:0000235	Vasculature	UBERON:0002049	2.84528e-32	0.00214089	0.0464945	0.00101679	2.99277
van_Zyl_eye_2020_CiliaryMuscle	Adult	Sensory system	van_Zyl_eye_2020	CiliaryMuscle	Muscle cell	CL:0000187	Eye	UBERON:0000970	2.3772e-06	0.000288196	0.349815	0.00102854	2.98778
AdultStomach_Goblet cell	Adult	Digestive system	AdultStomach	Goblet cell	Goblet cell	CL:0000160	Stomach	UBERON:0000945	2.49219e-07	0.000329367	0.313653	0.00105144	2.97822
TS_Trachea_neutrophil	Adult	Respiratory system	TS_Trachea	neutrophil	Neutrophil	CL:0000775	Trachea	UBERON:0003126	1.23168e-15	0.000741076	0.140221	0.00105701	2.97592
Lake_2017_FrontalCortex_Per	Adult	Nervous system	Lake_2017_FrontalCortex	Per	Pericyte cell	CL:0000669	Frontal cortex	UBERON:0001870	6.30628e-10	0.00045288	0.245756	0.00112448	2.94905
AdultBladder_Monocyte	Adult	Urinary system	AdultBladder	Monocyte	Monocyte	CL:0000576	Bladder organ	UBERON:0018707	1.38108e-11	0.000535222	0.208856	0.0011289	2.94734
AdultUterus_Macrophage	Adult	Reproductive system	AdultUterus	Macrophage	Macrophage	CL:0000235	Uterus	UBERON:0000995	1.29462e-07	0.000370538	0.303321	0.00113443	2.94522
AdultTransverseColon_Enterocyte	Adult	Digestive system	AdultTransverseColon	Enterocyte	Enterocyte	CL:0000584	Transverse colon	UBERON:0001157	1.72801e-07	0.000370538	0.307011	0.00114686	2.94049
Fetal_HCA_Kidney_Myeloid cells	Fetal	Urinary system	Fetal_HCA_Kidney	Myeloid cells	Myeloid cell	CL:0000763	Kidney	UBERON:0002113	3.50827e-16	0.000864589	0.134317	0.00116835	2.93243
MacParland_2018_liver_Kupffer cell	Adult	Digestive system	MacParland_2018_liver	Kupffer cell	Kupffer cell	CL:0000091	Liver	UBERON:0002107	6.77096e-09	0.00045288	0.263469	0.00119722	2.92183
TS_Fat_macrophage	Adult	Integumentary system	TS_Fat	macrophage	Macrophage	CL:0000235	Perirenal fat	UBERON:0005406	4.18284e-35	0.0032525	0.0369004	0.00120353	2.91954
VentoTormo_2018_decidua_decidual stromal cell (dS1)	Maternal-Fetal	Reproductive system	VentoTormo_2018_decidua	decidual stromal cell (dS1)	Stromal cell	CL:0000499	Decidua	UBERON:0002450	5.39699e-26	0.00181152	0.0671587	0.00121833	2.91423
van_Zyl_eye_2020_Macrophage	Adult	Sensory system	van_Zyl_eye_2020	Macrophage	Macrophage	CL:0000235	Eye	UBERON:0000970	4.77345e-11	0.000576392	0.217712	0.00125278	2.90212
TS_Heart_cardiac muscle cell	Adult	Cardiovascular system	TS_Heart	cardiac muscle cell	Muscle cell	CL:0000187	Heart	UBERON:0000948	4.1555e-36	0.00387006	0.0339483	0.0013056	2.88419
AdultTemporalLobe_Astrocyte	Adult	Nervous system	AdultTemporalLobe	Astrocyte	Astrocyte	CL:0000127	Temporal lobe	UBERON:0001871	3.72127e-06	0.000370538	0.357934	0.00131673	2.8805
TS_Thymus_vein endothelial cell	Adult	Lymphatic system	TS_Thymus	vein endothelial cell	Endothelial cell	CL:0000115	Thymus	UBERON:0002370	4.66055e-42	0.00691671	0.0191882	0.00131754	2.88024
TS_Salivary_Gland_neutrophil	Adult	Digestive system	TS_Salivary_Gland	neutrophil	Neutrophil	CL:0000775	Saliva-secreting gland	UBERON:0001044	1.54045e-14	0.000864589	0.156458	0.0013403	2.8728
Voigt_2019_retina_1_Macrophage	Adult	Sensory system	Voigt_2019_retina_1	Macrophage	Macrophage	CL:0000235	Retina	UBERON:0000966	1.1246e-07	0.00045288	0.301107	0.00135004	2.86965
van_Zyl_eye_2020_BeamCellb	Adult	Sensory system	van_Zyl_eye_2020	BeamCellb	Beam B cell	NA	Eye	UBERON:0000970	5.5141e-06	0.000370538	0.368266	0.00135085	2.86939
TS_Heart_cardiac endothelial cell	Adult	Cardiovascular system	TS_Heart	cardiac endothelial cell	Endothelial cell	CL:0000115	Heart	UBERON:0000948	1.53316e-29	0.00259377	0.0538745	0.00138002	2.86012
TS_Trachea_macrophage	Adult	Respiratory system	TS_Trachea	macrophage	Macrophage	CL:0000235	Trachea	UBERON:0003126	3.71746e-35	0.00391123	0.0361624	0.00139511	2.85539
Placenta_Epithelial cell	Adult	Reproductive system	Placenta	Epithelial cell	Epithelial cell	CL:0000066	Placenta	UBERON:0001987	1.0661e-05	0.000370538	0.387454	0.00141394	2.84957
AdultFallopiantube_Stratified epithelial cell	Adult	Reproductive system	AdultFallopiantube	Stratified epithelial cell	Epithelial cell	CL:0000066	Fallopian tube	UBERON:0003889	1.59544e-05	0.000370538	0.391882	0.00142845	2.84513
TS_Thymus_fast muscle cell	Adult	Lymphatic system	TS_Thymus	fast muscle cell	Cell of skeletal muscle	CL:0000188	Thymus	UBERON:0002370	5.23599e-12	0.000741076	0.2	0.00145501	2.83714
TS_Bone_Marrow_macrophage	Adult	Lymphatic system	TS_Bone_Marrow	macrophage	Macrophage	CL:0000235	Bone marrow	UBERON:0002371	2.55284e-34	0.00387006	0.0383764	0.00145768	2.83634
FetalLiver_Macrophage	Fetal	Digestive system	FetalLiver	Macrophage	Macrophage	CL:0000235	Liver	UBERON:0002107	3.11515e-11	0.000699905	0.21476	0.00147348	2.83166
TS_Small_Intestine_fibroblast	Adult	Digestive system	TS_Small_Intestine	fibroblast	Fibroblast	CL:0000057	Small intestine	UBERON:0002108	1.35779e-36	0.00510519	0.0309963	0.00154308	2.81161
TS_Large_Intestine_immature enterocyte	Adult	Digestive system	TS_Large_Intestine	immature enterocyte	Enterocyte	CL:0000584	Large intestine	UBERON:0000059	1.84238e-40	0.00741076	0.0214022	0.00154627	2.81071
AdultTransverseColon_Stromal cell	Adult	Digestive system	AdultTransverseColon	Stromal cell	Stromal cell	CL:0000499	Transverse colon	UBERON:0001157	3.55493e-09	0.000617563	0.260517	0.00156619	2.80516
TS_Uterus_vascular associated smooth muscle cell	Adult	Reproductive system	TS_Uterus	vascular associated smooth muscle cell	Smooth muscle cell	CL:0000192	Uterus	UBERON:0000995	2.33665e-17	0.00135864	0.121033	0.0015972	2.79664
AdultSpleen_Neutrophil	Adult	Lymphatic system	AdultSpleen	Neutrophil	Neutrophil	CL:0000775	Spleen	UBERON:0002106	2.24775e-07	0.000535222	0.312915	0.00162365	2.78951
AdultKidney_Dendritic cell	Adult	Urinary system	AdultKidney	Dendritic cell	Dendritic cell	CL:0000451	Kidney	UBERON:0002113	4.21769e-10	0.000699905	0.242804	0.00164503	2.78383
TS_Spleen_neutrophil	Adult	Lymphatic system	TS_Spleen	neutrophil	Neutrophil	CL:0000775	Spleen	UBERON:0002106	1.18315e-22	0.00214089	0.0819188	0.00169215	2.77156
TS_Mammary_fibroblast of breast	Adult	Endocrine system	TS_Mammary	fibroblast of breast	Fibroblast	CL:0000057	Mammary gland	UBERON:0001911	2.76799e-32	0.00407592	0.0457565	0.00178799	2.74764
FetalRib_Kidney intercalated cell	Fetal	Skeletal system	FetalRib	Kidney intercalated cell	Renal intercalated cell	CL:0005010	Rib	UBERON:0002228	2.00539e-07	0.000617563	0.309225	0.00182629	2.73843
AdultTrachea_Chondrocyte	Adult	Respiratory system	AdultTrachea	Chondrocyte	Chondrocyte	CL:0000138	Trachea	UBERON:0003126	7.13497e-06	0.000535222	0.37417	0.00190568	2.71995
AdultAdrenalGland_Endothelial cell (APC)	Adult	Endocrine system	AdultAdrenalGland	Endothelial cell (APC)	Endothelial cell	CL:0000115	Adrenal gland	UBERON:0002369	2.15612e-08	0.000741076	0.283395	0.00198851	2.70147
TS_Thymus_endothelial cell of lymphatic vessel	Adult	Lymphatic system	TS_Thymus	endothelial cell of lymphatic vessel	Endothelial cell	CL:0000115	Thymus	UBERON:0002370	1.26871e-33	0.0052287	0.0405904	0.00200728	2.69739
TS_Prostate_basal cell of prostate epithelium	Adult	Reproductive system	TS_Prostate	basal cell of prostate epithelium	Basal cell	CL:0000646	Prostate gland	UBERON:0002367	9.50958e-34	0.00539339	0.0398524	0.00203014	2.69247
TS_Kidney_macrophage	Adult	Urinary system	TS_Kidney	macrophage	Macrophage	CL:0000235	Kidney	UBERON:0002113	2.25218e-24	0.00292313	0.0738007	0.00203681	2.69105
TS_Blood_neutrophil	Adult	Lymphatic system	TS_Blood	neutrophil	Neutrophil	CL:0000775	Blood	UBERON:0000178	7.78228e-33	0.00514636	0.0428044	0.00207523	2.68293
FetalAdrenalGland_Monocyte	Fetal	Endocrine system	FetalAdrenalGland	Monocyte	Monocyte	CL:0000576	Adrenal gland	UBERON:0002369	6.80914e-11	0.000988101	0.225092	0.00209313	2.6792
Madissoon_2020_lung_Blood_vessel	Adult	Respiratory system	Madissoon_2020_lung	Blood_vessel	Endothelial cell	CL:0000115	Lung	UBERON:0002048	1.09282e-07	0.000741076	0.300369	0.00209466	2.67889
AdultLiver_Endothelial cell (APC)	Adult	Digestive system	AdultLiver	Endothelial cell (APC)	Endothelial cell	CL:0000115	Liver	UBERON:0002107	1.68695e-06	0.000658734	0.340221	0.00210744	2.67625
AdultOmentum_Monocyte	Adult	Integumentary system	AdultOmentum	Monocyte	Monocyte	CL:0000576	Omentum	UBERON:0003688	4.13716e-08	0.000823418	0.292251	0.00224574	2.64864
FetalPancreas_Antigen presenting cell (RPS high)	Fetal	Digestive system	FetalPancreas	Antigen presenting cell (RPS high)	Professional antigen presenting cell	CL:0000145	Pancreas	UBERON:0001264	1.83429e-05	0.000617563	0.394096	0.00226851	2.64426
Fetal_HCA_Placenta_Extravillous trophoblasts	Fetal	Reproductive system	Fetal_HCA_Placenta	Extravillous trophoblasts	Trophoblast cell	CL:0000351	Placenta	UBERON:0001987	1.98285e-05	0.000617563	0.395203	0.0022742	2.64317
AdultRectum_Enterocyte progenitor	Adult	Digestive system	AdultRectum	Enterocyte progenitor	Enterocyte	CL:0000584	Rectum	UBERON:0001052	5.93553e-06	0.000658734	0.371956	0.00228216	2.64165
TS_Salivary_Gland_fibroblast	Adult	Digestive system	TS_Salivary_Gland	fibroblast	Fibroblast	CL:0000057	Saliva-secreting gland	UBERON:0001044	2.3449e-37	0.00897525	0.0273063	0.00228266	2.64156
TS_Pancreas_pancreatic stellate cell	Adult	Digestive system	TS_Pancreas	pancreatic stellate cell	Pancreatic stellate cell	CL:0002410	Pancreas	UBERON:0001264	5.4679e-42	0.0120631	0.0206642	0.00231749	2.63498
AdultThyroid_Stromal cell	Adult	Endocrine system	AdultThyroid	Stromal cell	Stromal cell	CL:0000499	Thyroid gland	UBERON:0002046	7.1156e-06	0.000699905	0.373432	0.00241753	2.61663
Fetal_HCA_Intestine_Intestinal epithelial cells	Fetal	Digestive system	Fetal_HCA_Intestine	Intestinal epithelial cells	Epithelial cell	CL:0000066	Intestine	UBERON:0000160	8.71164e-06	0.000699905	0.37786	0.00244308	2.61206
Braga_2020_lung_B cell	Adult	Respiratory system	Braga_2020_lung	B cell	B cell	CL:0000236	Lung	UBERON:0002048	8.99201e-09	0.000988101	0.270849	0.0024691	2.60746
TS_Mammary_basal cell	Adult	Endocrine system	TS_Mammary	basal cell	Basal cell	CL:0000646	Mammary gland	UBERON:0001911	3.13742e-16	0.00201737	0.132841	0.00247209	2.60693
TS_Salivary_Gland_ionocyte	Adult	Digestive system	TS_Salivary_Gland	ionocyte	Ionocyte	CL:0005006	Saliva-secreting gland	UBERON:0001044	1.40642e-26	0.0042406	0.0642066	0.0025073	2.60079
Madissoon_2020_oesophagus_Mono_macro	Adult	Digestive system	Madissoon_2020_oesophagus	Mono_macro	Macrophage	CL:0000235	Esophagus	UBERON:0001043	2.8554e-08	0.00094693	0.289299	0.00252101	2.59843
AdultCerebellum_Macrophage	Adult	Nervous system	AdultCerebellum	Macrophage	Microglial cell	CL:0000129	Cerebellum	UBERON:0002037	9.64528e-12	0.00135864	0.205904	0.00256855	2.59031
TS_Spleen_cd1c-positive myeloid dendritic cell	Adult	Lymphatic system	TS_Spleen	cd1c-positive myeloid dendritic cell	Dendritic cell	CL:0000451	Spleen	UBERON:0002106	1.33981e-28	0.00510519	0.0568266	0.00265313	2.57624
TS_Prostate_macrophage	Adult	Reproductive system	TS_Prostate	macrophage	Macrophage	CL:0000235	Prostate gland	UBERON:0002367	5.09465e-26	0.00444646	0.0656827	0.00266896	2.57366
Voigt_2019_retina_1_Fibroblast	Adult	Sensory system	Voigt_2019_retina_1	Fibroblast	Fibroblast	CL:0000057	Retina	UBERON:0000966	1.63079e-08	0.00107044	0.277491	0.00270948	2.56711
TS_Bone_Marrow_nampt neutrophil	Adult	Lymphatic system	TS_Bone_Marrow	nampt neutrophil	Neutrophil	CL:0000775	Bone marrow	UBERON:0002371	3.45465e-20	0.0029643	0.101107	0.00273118	2.56365
TS_Thymus_endothelial cell of artery	Adult	Lymphatic system	TS_Thymus	endothelial cell of artery	Endothelial cell	CL:0000115	Thymus	UBERON:0002370	1.31157e-36	0.0100045	0.0302583	0.00275557	2.55979
Fetal_HCA_Eye_Skeletal muscle cells	Fetal	Sensory system	Fetal_HCA_Eye	Skeletal muscle cells	Cell of skeletal muscle	CL:0000188	Eye	UBERON:0000970	4.73605e-05	0.000741076	0.42214	0.00283739	2.54708
FetalKidney_Endothelial cell	Fetal	Urinary system	FetalKidney	Endothelial cell	Endothelial cell	CL:0000115	Kidney	UBERON:0002113	2.15747e-07	0.00107044	0.312177	0.0030088	2.52161
TS_Salivary_Gland_endothelial cell of lymphatic vessel	Adult	Digestive system	TS_Salivary_Gland	endothelial cell of lymphatic vessel	Endothelial cell	CL:0000115	Saliva-secreting gland	UBERON:0001044	4.31793e-35	0.00889291	0.0376384	0.00301318	2.52097
AdultEsophagus_Neutrophil	Adult	Digestive system	AdultEsophagus	Neutrophil	Neutrophil	CL:0000775	Esophagus	UBERON:0001043	1.58755e-06	0.000988101	0.339483	0.00301901	2.52013
TS_Spleen_cd141-positive myeloid dendritic cell	Adult	Lymphatic system	TS_Spleen	cd141-positive myeloid dendritic cell	Dendritic cell	CL:0000451	Spleen	UBERON:0002106	2.71572e-29	0.00609329	0.0553506	0.00303359	2.51804
TS_Large_Intestine_intestinal crypt stem cell	Adult	Digestive system	TS_Large_Intestine	intestinal crypt stem cell	Intestinal crypt stem cell	CL:0002250	Large intestine	UBERON:0000059	8.22669e-21	0.00370538	0.0911439	0.00303724	2.51752
AdultEsophagus_Endothelial cell (APC)	Adult	Digestive system	AdultEsophagus	Endothelial cell (APC)	Endothelial cell	CL:0000115	Esophagus	UBERON:0001043	6.55974e-07	0.00102927	0.328413	0.00303967	2.51717
Madissoon_2020_spleen_Platelet	Adult	Lymphatic system	Madissoon_2020_spleen	Platelet	Platelet	CL:0000233	Spleen	UBERON:0002106	6.77816e-06	0.00094693	0.372694	0.00315834	2.50054
TS_Fat_neutrophil	Adult	Integumentary system	TS_Fat	neutrophil	Neutrophil	CL:0000775	Perirenal fat	UBERON:0005406	1.28639e-15	0.00251142	0.140959	0.00316703	2.49935
FetalAdrenalGland_Endothelial cell	Fetal	Endocrine system	FetalAdrenalGland	Endothelial cell	Endothelial cell	CL:0000115	Adrenal gland	UBERON:0002369	2.15418e-07	0.00115278	0.311439	0.00320683	2.49392
TS_Salivary_Gland_adventitial cell	Adult	Digestive system	TS_Salivary_Gland	adventitial cell	Adventitial cell	CL:0002503	Saliva-secreting gland	UBERON:0001044	2.64642e-23	0.00489934	0.0752768	0.00328431	2.48356
NeonatalAdrenalGland_Monocyte	Neonatal	Endocrine system	NeonatalAdrenalGland	Monocyte	Monocyte	CL:0000576	Adrenal gland	UBERON:0002369	9.81711e-11	0.00164684	0.228044	0.00333757	2.47657
TS_Bladder_myofibroblast cell	Adult	Urinary system	TS_Bladder	myofibroblast cell	Myofibroblast cell	CL:0000186	Bladder organ	UBERON:0018707	2.42513e-37	0.0133805	0.0284133	0.00337409	2.47184
TS_Lung_neutrophil	Adult	Respiratory system	TS_Lung	neutrophil	Neutrophil	CL:0000775	Lung	UBERON:0002048	8.27248e-07	0.00115278	0.329889	0.00337492	2.47174
AdultBladder_Endothelial cell (APC)	Adult	Urinary system	AdultBladder	Endothelial cell (APC)	Endothelial cell	CL:0000115	Bladder organ	UBERON:0018707	5.82382e-06	0.00102927	0.370111	0.00338007	2.47107
AdultCervix_Endothelial cell	Adult	Reproductive system	AdultCervix	Endothelial cell	Endothelial cell	CL:0000115	Uterine cervix	UBERON:0000002	1.13978e-07	0.0012763	0.301845	0.00341389	2.46675
FetalPancreas_Endothelial cell	Fetal	Digestive system	FetalPancreas	Endothelial cell	Endothelial cell	CL:0000115	Pancreas	UBERON:0001264	6.1812e-07	0.00119396	0.327306	0.00345745	2.46124
Madissoon_2020_spleen_Plasma_IgM	Adult	Lymphatic system	Madissoon_2020_spleen	Plasma_IgM	Plasma cell	CL:0000786	Spleen	UBERON:0002106	0.000152124	0.00090576	0.445756	0.00355893	2.44868
AdultEpityphlon_Dendritic cell	Adult	Digestive system	AdultEpityphlon	Dendritic cell	Dendritic cell	CL:0000451	Caecum	UBERON:0001153	1.41191e-06	0.00119396	0.338745	0.00356439	2.44802
TS_Salivary_Gland_myoepithelial cell	Adult	Digestive system	TS_Salivary_Gland	myoepithelial cell	Epithelial cell	CL:0000066	Saliva-secreting gland	UBERON:0001044	3.3616e-20	0.00403475	0.100369	0.00356842	2.44752
AdultTrachea_Fibroblast	Adult	Respiratory system	AdultTrachea	Fibroblast	Fibroblast	CL:0000057	Trachea	UBERON:0003126	2.11737e-07	0.00131747	0.310332	0.00359879	2.44384
TS_Mammary_pericyte cell	Adult	Endocrine system	TS_Mammary	pericyte cell	Pericyte cell	CL:0000669	Mammary gland	UBERON:0001911	2.37006e-17	0.00358187	0.121771	0.00381101	2.41896
Fetal_HCA_Pancreas_Myeloid cells	Fetal	Digestive system	Fetal_HCA_Pancreas	Myeloid cells	Myeloid cell	CL:0000763	Pancreas	UBERON:0001264	1.32453e-11	0.00209972	0.208118	0.00381736	2.41824
AdultEsophagus_Endothelial cell	Adult	Digestive system	AdultEsophagus	Endothelial cell	Endothelial cell	CL:0000115	Esophagus	UBERON:0001043	4.22545e-05	0.00107044	0.415498	0.00387746	2.41145
TS_Lung_intermediate monocyte	Adult	Respiratory system	TS_Lung	intermediate monocyte	Monocyte	CL:0000576	Lung	UBERON:0002048	1.3207e-15	0.00317016	0.142435	0.00392971	2.40564
Fetal_HCA_Placenta_PAEP_MECOM positive cells	Fetal	Reproductive system	Fetal_HCA_Placenta	PAEP_MECOM positive cells	Epithelial cell	CL:0000066	Placenta	UBERON:0001987	1.98285e-05	0.00115278	0.395203	0.00396082	2.40222
VentoTormo_2018_decidua_decidual stromal cell (dS2)	Maternal-Fetal	Reproductive system	VentoTormo_2018_decidua	decidual stromal cell (dS2)	Stromal cell	CL:0000499	Decidua	UBERON:0002450	4.18788e-22	0.0055169	0.0833948	0.00399539	2.39844
Fetal_HCA_Adrenal_CSH1_CSH2 positive cells	Fetal	Endocrine system	Fetal_HCA_Adrenal	CSH1_CSH2 positive cells	Trophoblast cell	CL:0000351	Adrenal gland	UBERON:0002369	2.47449e-05	0.00119396	0.402952	0.00415649	2.38127
TS_Small_Intestine_transit amplifying cell of small intestine	Adult	Digestive system	TS_Small_Intestine	transit amplifying cell of small intestine	Transit amplifying cell	CL:0009010	Small intestine	UBERON:0002108	3.73994e-32	0.0108279	0.0472325	0.0043872	2.35781
TS_Mammary_vein endothelial cell	Adult	Endocrine system	TS_Mammary	vein endothelial cell	Endothelial cell	CL:0000115	Mammary gland	UBERON:0001911	7.56808e-31	0.0100869	0.0509225	0.00440401	2.35615
TS_Trachea_basal cell	Adult	Respiratory system	TS_Trachea	basal cell	Basal cell	CL:0000646	Trachea	UBERON:0003126	5.52299e-28	0.00913994	0.0575646	0.00449844	2.34694
TS_Lymph_Node_mast cell	Adult	Lymphatic system	TS_Lymph_Node	mast cell	Mast cell	CL:0000097	Lymph node	UBERON:0000029	5.19077e-14	0.0032525	0.1631	0.00453123	2.34378
Fetal_HCA_Pancreas_Mesothelial cells	Fetal	Digestive system	Fetal_HCA_Pancreas	Mesothelial cells	Mesothelial cell	CL:0000077	Pancreas	UBERON:0001264	2.39228e-06	0.00152332	0.350923	0.00456203	2.34084
TS_Bone_Marrow_granulocyte	Adult	Lymphatic system	TS_Bone_Marrow	granulocyte	Granulocyte	CL:0000094	Bone marrow	UBERON:0002371	1.22506e-39	0.0221499	0.0243542	0.00459875	2.33736
TS_Skin_muscle cell	Adult	Integumentary system	TS_Skin	muscle cell	Cell of skeletal muscle	CL:0000188	Skin of body	UBERON:0002097	1.66208e-18	0.00494051	0.109963	0.00462755	2.33465
Fetal_HCA_Pancreas_Ductal cells	Fetal	Digestive system	Fetal_HCA_Pancreas	Ductal cells	Pancreatic ductal cell	CL:0002079	Pancreas	UBERON:0001264	6.18051e-05	0.0012763	0.42583	0.00462915	2.3345
AdultLung_Stratified epithelial cell	Adult	Respiratory system	AdultLung	Stratified epithelial cell	Epithelial cell	CL:0000066	Lung	UBERON:0002048	0.000116961	0.00123513	0.440221	0.00463097	2.33433
AdultFallopiantube_Endothelial cell (APC)	Adult	Reproductive system	AdultFallopiantube	Endothelial cell (APC)	Endothelial cell	CL:0000115	Fallopian tube	UBERON:0003889	3.55592e-05	0.00131747	0.413284	0.00463668	2.33379
TS_Eye_monocyte	Adult	Sensory system	TS_Eye	monocyte	Monocyte	CL:0000576	Eye	UBERON:0000970	3.33424e-25	0.00774013	0.0704797	0.00464445	2.33307
TS_Muscle_fast muscle cell	Adult	Muscular system	TS_Muscle	fast muscle cell	Cell of skeletal muscle	CL:0000188	Muscle organ	UBERON:0001630	2.10296e-18	0.00485816	0.112915	0.00466727	2.33094
Fetal_HCA_Pancreas_Vascular endothelial cells	Fetal	Digestive system	Fetal_HCA_Pancreas	Vascular endothelial cells	Endothelial cell	CL:0000115	Pancreas	UBERON:0001264	9.94696e-07	0.00168801	0.332841	0.0047668	2.32177
TS_Bladder_fibroblast	Adult	Urinary system	TS_Bladder	fibroblast	Fibroblast	CL:0000057	Bladder organ	UBERON:0018707	2.42513e-37	0.0198032	0.0284133	0.00477306	2.3212
TS_Blood_macrophage	Adult	Lymphatic system	TS_Blood	macrophage	Macrophage	CL:0000235	Blood	UBERON:0000178	1.10681e-30	0.0107456	0.0523985	0.0047759	2.32094
AdultJeJunum_Macrophage	Adult	Digestive system	AdultJeJunum	Macrophage	Macrophage	CL:0000235	Jejunum	UBERON:0002115	2.51989e-08	0.00201737	0.288561	0.00491835	2.30818
Fetal_HCA_Heart_Epicardial fat cells	Fetal	Cardiovascular system	Fetal_HCA_Heart	Epicardial fat cells	Epicardial adipocyte	CL:1000309	Heart	UBERON:0000948	2.83513e-05	0.00144098	0.405166	0.00493102	2.30706
TS_Small_Intestine_enterocyte of epithelium of small intestine	Adult	Digestive system	TS_Small_Intestine	enterocyte of epithelium of small intestine	Enterocyte	CL:0000584	Small intestine	UBERON:0002108	5.13823e-30	0.0112808	0.0531365	0.00504687	2.29698
AdultMuscle_Macrophage	Adult	Muscular system	AdultMuscle	Macrophage	Macrophage	CL:0000235	Muscle organ	UBERON:0001630	7.24993e-06	0.00160566	0.375646	0.00507459	2.2946
AdultDuodenum_Endothelial cell (APC)	Adult	Digestive system	AdultDuodenum	Endothelial cell (APC)	Endothelial cell	CL:0000115	Duodenum	UBERON:0002114	4.84143e-05	0.00144098	0.422878	0.00512051	2.29069
TS_Bone_Marrow_neutrophil	Adult	Lymphatic system	TS_Bone_Marrow	neutrophil	Neutrophil	CL:0000775	Bone marrow	UBERON:0002371	0.000195561	0.00135864	0.450923	0.00514479	2.28863
AdultThyroid_Fibroblast	Adult	Endocrine system	AdultThyroid	Fibroblast	Fibroblast	CL:0000057	Thyroid gland	UBERON:0002046	5.09609e-07	0.00189386	0.324723	0.0051621	2.28717
TS_Skin_endothelial cell	Adult	Integumentary system	TS_Skin	endothelial cell	Endothelial cell	CL:0000115	Skin of body	UBERON:0002097	3.08345e-35	0.0181975	0.0354244	0.00538066	2.26916
AdultLung_Dendritic cell	Adult	Respiratory system	AdultLung	Dendritic cell	Dendritic cell	CL:0000451	Lung	UBERON:0002048	1.30969e-10	0.00279962	0.232472	0.00542617	2.26551
TS_Spleen_plasmacytoid dendritic cell	Adult	Lymphatic system	TS_Spleen	plasmacytoid dendritic cell	Plasmacytoid dendritic cell	CL:0000784	Spleen	UBERON:0002106	1.62739e-11	0.00308782	0.211808	0.00544957	2.26364
AdultLung_Mast cell	Adult	Respiratory system	AdultLung	Mast cell	Mast cell	CL:0000097	Lung	UBERON:0002048	0.000116961	0.00152332	0.440221	0.0055709	2.25407
TS_Eye_microglial cell	Adult	Sensory system	TS_Eye	microglial cell	Microglial cell	CL:0000129	Eye	UBERON:0000970	3.62944e-20	0.00666968	0.101845	0.00563423	2.24917
AdultLung_Endothelial cell (endothelial to mesenchymal transition)	Adult	Respiratory system	AdultLung	Endothelial cell (endothelial to mesenchymal transition)	Endothelial cell	CL:0000115	Lung	UBERON:0002048	5.96869e-08	0.00230557	0.295203	0.00564398	2.24841
TS_Lung_bronchial vessel endothelial cell	Adult	Respiratory system	TS_Lung	bronchial vessel endothelial cell	Endothelial cell	CL:0000115	Lung	UBERON:0002048	2.65502e-29	0.012516	0.0546125	0.00566525	2.24678
AdultKidney_Monocyte	Adult	Urinary system	AdultKidney	Monocyte	Monocyte	CL:0000576	Kidney	UBERON:0002113	4.12155e-07	0.00214089	0.320664	0.00568694	2.24512
AdultRectum_Epithelial cell	Adult	Digestive system	AdultRectum	Epithelial cell	Epithelial cell	CL:0000066	Rectum	UBERON:0001052	6.95434e-05	0.00164684	0.428782	0.00582963	2.23436
TS_Lung_non-classical monocyte	Adult	Respiratory system	TS_Lung	non-classical monocyte	Monocyte	CL:0000576	Lung	UBERON:0002048	1.04486e-16	0.0055169	0.129151	0.0058759	2.23093
FetalMuscle_Smooth muscle cell	Fetal	Muscular system	FetalMuscle	Smooth muscle cell	Smooth muscle cell	CL:0000192	Muscle organ	UBERON:0001630	0.000236183	0.00156449	0.459779	0.00592519	2.2273
AdultMuscle_Smooth muscle cell	Adult	Muscular system	AdultMuscle	Smooth muscle cell	Smooth muscle cell	CL:0000192	Muscle organ	UBERON:0001630	1.65901e-05	0.00185269	0.39262	0.00598364	2.22303
VentoTormo_2018_decidua_decidual perivascular cell (dP2)	Maternal-Fetal	Reproductive system	VentoTormo_2018_decidua	decidual perivascular cell (dP2)	Pericyte cell	CL:0000669	Decidua	UBERON:0002450	4.85645e-14	0.0045288	0.160886	0.00599242	2.2224
TS_Bladder_mast cell	Adult	Urinary system	TS_Bladder	mast cell	Mast cell	CL:0000097	Bladder organ	UBERON:0018707	0.000741828	0.00148215	0.491882	0.00599549	2.22218
MacParland_2018_liver_Endothelial cell	Adult	Digestive system	MacParland_2018_liver	Endothelial cell	Endothelial cell	CL:0000115	Liver	UBERON:0002107	1.87414e-06	0.00214089	0.343911	0.0060477	2.21841
TS_Large_Intestine_enterocyte of epithelium of large intestine	Adult	Digestive system	TS_Large_Intestine	enterocyte of epithelium of large intestine	Enterocyte	CL:0000584	Large intestine	UBERON:0000059	4.79261e-22	0.00872823	0.0852399	0.00610333	2.21443
Fetal_HCA_Kidney_Megakaryocytes	Fetal	Urinary system	Fetal_HCA_Kidney	Megakaryocytes	Megakaryocyte	CL:0000556	Kidney	UBERON:0002113	2.62511e-06	0.00214089	0.352768	0.00618423	2.20871
AdultThyroid_Dendritic cell	Adult	Endocrine system	AdultThyroid	Dendritic cell	Dendritic cell	CL:0000451	Thyroid gland	UBERON:0002046	1.33817e-09	0.00304665	0.252399	0.00628283	2.20184
AdultProstate_Dendritic cell	Adult	Reproductive system	AdultProstate	Dendritic cell	Dendritic cell	CL:0000451	Prostate gland	UBERON:0002367	1.10909e-08	0.00279962	0.275277	0.00629503	2.201
FetalAdrenalGland_Hepatocyte/Endodermal cell	Fetal	Endocrine system	FetalAdrenalGland	Hepatocyte/Endodermal cell	Hepatocyte	CL:0000182	Adrenal gland	UBERON:0002369	7.21024e-05	0.00181152	0.42952	0.00634814	2.19735
FetalBrain_Fetal mesenchymal progenitor	Fetal	Nervous system	FetalBrain	Fetal mesenchymal progenitor	Mesenchymal stem cell	CL:0000134	Brain	UBERON:0000955	3.44525e-08	0.00271728	0.290775	0.00643418	2.19151
AdultOmentum_Neutrophil	Adult	Integumentary system	AdultOmentum	Neutrophil	Neutrophil	CL:0000775	Omentum	UBERON:0003688	4.05572e-06	0.00222323	0.361624	0.00653303	2.18489
FetalPancreas_Macrophage	Fetal	Digestive system	FetalPancreas	Macrophage	Macrophage	CL:0000235	Pancreas	UBERON:0001264	6.1812e-07	0.00251142	0.327306	0.00666133	2.17644
TS_Fat_mesenchymal stem cell	Adult	Integumentary system	TS_Fat	mesenchymal stem cell	Mesenchymal stem cell	CL:0000134	Perirenal fat	UBERON:0005406	1.89823e-31	0.0172094	0.0487085	0.00677654	2.16899
AdultSigmoidColon_Mast cell	Adult	Digestive system	AdultSigmoidColon	Mast cell	Mast cell	CL:0000097	Sigmoid colon	UBERON:0001159	0.000322286	0.00181152	0.466421	0.00682387	2.16597
Fetal_HCA_Stomach_Squamous epithelial cells	Fetal	Digestive system	Fetal_HCA_Stomach	Squamous epithelial cells	Epithelial cell	CL:0000066	Stomach	UBERON:0000945	0.000107494	0.0019762	0.439114	0.00698525	2.15582
AdultTrachea_Stratified epithelial cell	Adult	Respiratory system	AdultTrachea	Stratified epithelial cell	Epithelial cell	CL:0000066	Trachea	UBERON:0003126	3.55341e-05	0.00214089	0.412546	0.00709393	2.14911
TS_Fat_fibroblast	Adult	Integumentary system	TS_Fat	fibroblast	Fibroblast	CL:0000057	Perirenal fat	UBERON:0005406	6.82028e-33	0.0214089	0.0413284	0.00710504	2.14843
FetalLiver_Monocyte	Fetal	Digestive system	FetalLiver	Monocyte	Monocyte	CL:0000576	Liver	UBERON:0002107	2.47067e-08	0.00312899	0.287085	0.00719977	2.14268
FetalThymus_T cell	Fetal	Lymphatic system	FetalThymus	T cell	T cell	CL:0000084	Thymus	UBERON:0002370	0.000133228	0.00205854	0.445018	0.0073245	2.13522
Lake_2017_VisualCortex_Per	Adult	Nervous system	Lake_2017_VisualCortex	Per	Pericyte cell	CL:0000669	Visual cortex	UBERON:0000411	1.08342e-08	0.00337601	0.273801	0.00738228	2.13181
AdultOmentum_Stromal cell	Adult	Integumentary system	AdultOmentum	Stromal cell	Stromal cell	CL:0000499	Omentum	UBERON:0003688	1.70467e-06	0.00271728	0.341328	0.00740414	2.13053
TS_Salivary_Gland_endothelial cell	Adult	Digestive system	TS_Salivary_Gland	endothelial cell	Endothelial cell	CL:0000115	Saliva-secreting gland	UBERON:0001044	6.19717e-28	0.016139	0.0583026	0.00749804	2.12505
AdultTrachea_Endothelial cell (APC)	Adult	Respiratory system	AdultTrachea	Endothelial cell (APC)	Endothelial cell	CL:0000115	Trachea	UBERON:0003126	2.11737e-07	0.00304665	0.310332	0.00752957	2.12323
Fetal_HCA_Pancreas_CCL19_CCL21 positive cells	Fetal	Digestive system	Fetal_HCA_Pancreas	CCL19_CCL21 positive cells	Mesenchymal stem cell	CL:0000134	Pancreas	UBERON:0001264	1.28155e-05	0.00247025	0.38893	0.00763588	2.11714
AdultAscendingColon_Stromal cell	Adult	Digestive system	AdultAscendingColon	Stromal cell	Stromal cell	CL:0000499	Ascending colon	UBERON:0001156	6.87719e-05	0.00234674	0.428044	0.00793889	2.10024
TS_Muscle_slow muscle cell	Adult	Muscular system	TS_Muscle	slow muscle cell	Cell of skeletal muscle	CL:0000188	Muscle organ	UBERON:0001630	1.35279e-15	0.00708139	0.143173	0.00800345	2.09672
TS_Muscle_endothelial cell of vascular tree	Adult	Muscular system	TS_Muscle	endothelial cell of vascular tree	Endothelial cell	CL:0000115	Muscle organ	UBERON:0001630	7.81825e-33	0.0233851	0.0435424	0.00803361	2.09509
AdultTemporalLobe_Macrophage	Adult	Nervous system	AdultTemporalLobe	Macrophage	Microglial cell	CL:0000129	Temporal lobe	UBERON:0001871	5.70882e-11	0.00456997	0.224354	0.00808215	2.09247
TS_Uterus_myometrial cell	Adult	Reproductive system	TS_Uterus	myometrial cell	Myometrial cell	CL:0002366	Uterus	UBERON:0000995	4.60326e-12	0.00526987	0.197417	0.00818577	2.08694
CordBlood_Neutrophil	Neonatal	Reproductive system	CordBlood	Neutrophil	Neutrophil	CL:0000775	Umbilical cord blood	UBERON:0012168	0.000268308	0.00230557	0.462731	0.00836741	2.07741
AdultLung_Endothelial cell (APC)	Adult	Respiratory system	AdultLung	Endothelial cell (APC)	Endothelial cell	CL:0000115	Lung	UBERON:0002048	2.22533e-06	0.00308782	0.349077	0.00844282	2.07351
Fetal_HCA_Lung_Mesothelial cells	Fetal	Respiratory system	Fetal_HCA_Lung	Mesothelial cells	Mesothelial cell	CL:0000077	Lung	UBERON:0002048	4.67804e-06	0.0029643	0.36679	0.00850693	2.07023
Fetal_HCA_Thymus_Stromal cells	Fetal	Lymphatic system	Fetal_HCA_Thymus	Stromal cells	Stromal cell	CL:0000499	Thymus	UBERON:0002370	2.79445e-05	0.00279962	0.404428	0.00881289	2.05488
TS_Trachea_fibroblast	Adult	Respiratory system	TS_Trachea	fibroblast	Fibroblast	CL:0000057	Trachea	UBERON:0003126	2.65928e-27	0.0186504	0.0612546	0.00888189	2.05149
TS_Lung_dendritic cell	Adult	Respiratory system	TS_Lung	dendritic cell	Dendritic cell	CL:0000451	Lung	UBERON:0002048	1.55384e-14	0.00732842	0.157196	0.00894669	2.04834
TS_Eye_radial glial cell	Adult	Sensory system	TS_Eye	radial glial cell	Glial cell	CL:0000125	Eye	UBERON:0000970	8.15025e-39	0.0442175	0.0265683	0.00910066	2.04093
FetalHeart_Endothelial cell	Fetal	Cardiovascular system	FetalHeart	Endothelial cell	Endothelial cell	CL:0000115	Heart	UBERON:0000948	2.39793e-05	0.00292313	0.402214	0.00910701	2.04062
NeonatalAdrenalGland_Macrophage	Neonatal	Endocrine system	NeonatalAdrenalGland	Macrophage	Macrophage	CL:0000235	Adrenal gland	UBERON:0002369	2.02369e-08	0.00419943	0.280812	0.00913079	2.03949
TS_Pancreas_endothelial cell	Adult	Digestive system	TS_Pancreas	endothelial cell	Endothelial cell	CL:0000115	Pancreas	UBERON:0001264	8.50949e-36	0.0341307	0.0346863	0.00916192	2.03801
TS_Large_Intestine_gut endothelial cell	Adult	Digestive system	TS_Large_Intestine	gut endothelial cell	Endothelial cell	CL:0000115	Large intestine	UBERON:0000059	2.97479e-25	0.0174153	0.0686347	0.00923885	2.03438
FetalFemaleGonad_Macrophage	Fetal	Reproductive system	FetalFemaleGonad	Macrophage	Macrophage	CL:0000235	Immature gonad	UBERON:2005272	1.12433e-10	0.00526987	0.230627	0.00937384	2.02808
AdultLung_Monocyte	Adult	Respiratory system	AdultLung	Monocyte	Monocyte	CL:0000576	Lung	UBERON:0002048	5.57836e-05	0.00288196	0.425092	0.00943907	2.02507
Lake_2017_FrontalCortex_Ex3e	Adult	Nervous system	Lake_2017_FrontalCortex	Ex3e	Excitatory neuron	CL:0008030	Frontal cortex	UBERON:0001870	9.4063e-08	0.00415826	0.296679	0.00949649	2.02244
TS_Pancreas_fibroblast	Adult	Digestive system	TS_Pancreas	fibroblast	Fibroblast	CL:0000057	Pancreas	UBERON:0001264	7.90154e-18	0.0109926	0.116605	0.00981791	2.00798
AdultDuodenum_Goblet cell	Adult	Digestive system	AdultDuodenum	Goblet cell	Goblet cell	CL:0000160	Duodenum	UBERON:0002114	0.00022013	0.00284079	0.456089	0.00991011	2.00392
FetalEyes_Endothelial cell	Fetal	Sensory system	FetalEyes	Endothelial cell	Endothelial cell	CL:0000115	Eye	UBERON:0000970	4.04404e-05	0.00317016	0.41476	0.0100376	1.99837
Fetal_HCA_Pancreas_Lymphatic endothelial cells	Fetal	Digestive system	Fetal_HCA_Pancreas	Lymphatic endothelial cells	Endothelial cell	CL:0000115	Pancreas	UBERON:0001264	2.85219e-05	0.0032525	0.405904	0.0100731	1.99684
FetalMaleGonad_Immature sertoli cell (Pre-Sertoli cell)	Fetal	Reproductive system	FetalMaleGonad	Immature sertoli cell (Pre-Sertoli cell)	Sertoli cell	CL:0000216	Immature gonad	UBERON:2005272	2.06291e-05	0.00333484	0.397048	0.0100989	1.99573
TS_Uterus_endothelial cell	Adult	Reproductive system	TS_Uterus	endothelial cell	Endothelial cell	CL:0000115	Uterus	UBERON:0000995	2.24412e-27	0.0222323	0.0597786	0.0101315	1.99433
TS_Muscle_mesenchymal stem cell	Adult	Muscular system	TS_Muscle	mesenchymal stem cell	Mesenchymal stem cell	CL:0000134	Muscle organ	UBERON:0001630	1.53125e-36	0.0418708	0.0324723	0.010334	1.98573
AdultTransverseColon_Endothelial cell (APC)	Adult	Digestive system	AdultTransverseColon	Endothelial cell (APC)	Endothelial cell	CL:0000115	Transverse colon	UBERON:0001157	2.48332e-06	0.00387006	0.35203	0.0103521	1.98497
FetalPancreas_Stromal cell	Fetal	Digestive system	FetalPancreas	Stromal cell	Stromal cell	CL:0000499	Pancreas	UBERON:0001264	0.000177479	0.00308782	0.446494	0.0104596	1.98048
Fetal_HCA_Lung_Squamous epithelial cells	Fetal	Respiratory system	Fetal_HCA_Lung	Squamous epithelial cells	Epithelial cell	CL:0000066	Lung	UBERON:0002048	5.10594e-05	0.00341718	0.423616	0.0109116	1.96211
TS_Lung_vein endothelial cell	Adult	Respiratory system	TS_Lung	vein endothelial cell	Endothelial cell	CL:0000115	Lung	UBERON:0002048	2.03959e-18	0.0129277	0.112177	0.0109287	1.96143
TS_Lung_endothelial cell of artery	Adult	Respiratory system	TS_Lung	endothelial cell of artery	Endothelial cell	CL:0000115	Lung	UBERON:0002048	5.46127e-13	0.00790481	0.183764	0.0109446	1.9608
AdultArtery_Endothelial cell (APC)	Adult	Cardiovascular system	AdultArtery	Endothelial cell (APC)	Endothelial cell	CL:0000115	Artery	UBERON:0001637	1.84578e-06	0.0042406	0.343173	0.0109619	1.96012
FetalSkin_Fetal epithelial progenitor	Fetal	Integumentary system	FetalSkin	Fetal epithelial progenitor	Epithelial fate stem cell	CL:0000036	Skin of body	UBERON:0002097	0.000220195	0.00321133	0.457196	0.0110464	1.95678
CordBloodCD34P_Antigen presenting cell (RPS high)	Neonatal	Reproductive system	CordBloodCD34P	Antigen presenting cell (RPS high)	Professional antigen presenting cell	CL:0000145	Umbilical cord blood	UBERON:0012168	0.000236427	0.00329367	0.460517	0.0113625	1.94453
AdultUterus_Stromal cell	Adult	Reproductive system	AdultUterus	Stromal cell	Stromal cell	CL:0000499	Ureter	UBERON:0000056	0.000123166	0.00345835	0.441328	0.011424	1.94218
Voigt_2019_retina_1_Endothelial cell	Adult	Sensory system	Voigt_2019_retina_1	Endothelial cell	Endothelial cell	CL:0000115	Retina	UBERON:0000966	4.47861e-05	0.00366421	0.417712	0.011452	1.94112
AdultSigmoidColon_Dendritic cell	Adult	Digestive system	AdultSigmoidColon	Dendritic cell	Dendritic cell	CL:0000451	Sigmoid colon	UBERON:0001159	4.15351e-07	0.00481699	0.321771	0.0115775	1.93638
Fetal_HCA_Lung_Myeloid cells	Fetal	Respiratory system	Fetal_HCA_Lung	Myeloid cells	Myeloid cell	CL:0000763	Lung	UBERON:0002048	7.46033e-09	0.00596978	0.264945	0.0117822	1.92877
TS_Spleen_intermediate monocyte	Adult	Lymphatic system	TS_Spleen	intermediate monocyte	Monocyte	CL:0000576	Spleen	UBERON:0002106	4.61327e-15	0.0108691	0.147601	0.0119281	1.92343
AdultHeart_Monocyte	Adult	Cardiovascular system	AdultHeart	Monocyte	Monocyte	CL:0000576	Heart	UBERON:0000948	1.28025e-06	0.00485816	0.335055	0.0120788	1.91797
FetalKidney_Fetal stromal cell	Fetal	Urinary system	FetalKidney	Fetal stromal cell	Stromal cell	CL:0000499	Kidney	UBERON:0002113	7.71114e-05	0.00378772	0.430258	0.0120913	1.91753
VentoTormo_2018_decidua_maternal endothelial cell (Endo m)	Maternal-Fetal	Reproductive system	VentoTormo_2018_decidua	maternal endothelial cell (Endo m)	Endothelial cell	CL:0000115	Decidua	UBERON:0002450	4.23121e-15	0.0112808	0.146863	0.0122647	1.91134
Lake_2017_CerebellarHemisphere_Per	Adult	Nervous system	Lake_2017_CerebellarHemisphere	Per	Pericyte cell	CL:0000669	Cerebellar hemisphere	UBERON:0002245	0.000100577	0.00378772	0.438007	0.0122795	1.91082
Madissoon_2020_spleen_ILC	Adult	Lymphatic system	Madissoon_2020_spleen	ILC	Innate lymphoid cell	CL:0001065	Spleen	UBERON:0002106	0.000309456	0.00358187	0.464945	0.0123199	1.90939
TS_Lymph_Node_stromal cell	Adult	Lymphatic system	TS_Lymph_Node	stromal cell	Stromal cell	CL:0000499	Lymph node	UBERON:0000029	2.69364e-23	0.0221911	0.0760148	0.0124572	1.90458
AdultLiver_Macrophage	Adult	Digestive system	AdultLiver	Macrophage	Macrophage	CL:0000235	Liver	UBERON:0002107	1.06949e-07	0.0058051	0.299631	0.0127918	1.89307
Fetal_HCA_Lung_Vascular endothelial cells	Fetal	Respiratory system	Fetal_HCA_Lung	Vascular endothelial cells	Endothelial cell	CL:0000115	Lung	UBERON:0002048	1.06474e-05	0.00456997	0.386716	0.0129689	1.8871
TS_Tongue_endothelial cell of artery	Adult	Digestive system	TS_Tongue	endothelial cell of artery	Endothelial cell	CL:0000115	Tongue	UBERON:0001723	4.99706e-22	0.0205443	0.0870849	0.013107	1.8825
TS_Pancreas_pancreatic ductal cell	Adult	Digestive system	TS_Pancreas	pancreatic ductal cell	Pancreatic ductal cell	CL:0002079	Pancreas	UBERON:0001264	7.68721e-33	0.0432294	0.0420664	0.0132928	1.87638
AdultBoneMarrow_Neutrophil	Adult	Lymphatic system	AdultBoneMarrow	Neutrophil	Neutrophil	CL:0000775	Bone marrow	UBERON:0002371	2.37342e-05	0.00461114	0.401107	0.0134885	1.87004
FetalKidney_Macrophage	Fetal	Urinary system	FetalKidney	Macrophage	Macrophage	CL:0000235	Kidney	UBERON:0002113	1.55296e-09	0.00741076	0.253875	0.0136886	1.86364
Madissoon_2020_spleen_T_CD4_reg	Adult	Lymphatic system	Madissoon_2020_spleen	T_CD4_reg	T cell	CL:0000084	Spleen	UBERON:0002106	3.38661e-05	0.00461114	0.410332	0.0137557	1.86152
FetalStomach_Macrophage	Fetal	Digestive system	FetalStomach	Macrophage	Macrophage	CL:0000235	Stomach	UBERON:0000945	6.67184e-09	0.00720491	0.262731	0.013761	1.86135
TS_Heart_smooth muscle cell	Adult	Cardiovascular system	TS_Heart	smooth muscle cell	Smooth muscle cell	CL:0000192	Heart	UBERON:0000948	8.5797e-05	0.00448763	0.43321	0.0140809	1.85137
Madissoon_2020_lung_Fibroblast	Adult	Respiratory system	Madissoon_2020_lung	Fibroblast	Fibroblast	CL:0000057	Lung	UBERON:0002048	3.7247e-06	0.00555807	0.358672	0.0143889	1.84197
TS_Mammary_endothelial cell of artery	Adult	Endocrine system	TS_Mammary	endothelial cell of artery	Endothelial cell	CL:0000115	Mammary gland	UBERON:0001911	1.0991e-19	0.0204208	0.103321	0.0151092	1.82076
TS_Blood_platelet	Adult	Lymphatic system	TS_Blood	platelet	Platelet	CL:0000233	Blood	UBERON:0000178	5.48685e-19	0.019762	0.107749	0.0152289	1.81733
TS_Bladder_bladder urothelial cell	Adult	Urinary system	TS_Bladder	bladder urothelial cell	Urothelial cell	CL:0000731	Bladder organ	UBERON:0018707	6.32045e-28	0.0362304	0.0590406	0.0152887	1.81563
FetalStomach_Endothelial cell	Fetal	Digestive system	FetalStomach	Endothelial cell	Endothelial cell	CL:0000115	Stomach	UBERON:0000945	5.27535e-05	0.00506402	0.424354	0.0153494	1.81391
TS_Lung_basal cell	Adult	Respiratory system	TS_Lung	basal cell	Basal cell	CL:0000646	Lung	UBERON:0002048	4.93707e-22	0.0250319	0.0863469	0.0154261	1.81174
TS_Thymus_vascular associated smooth muscle cell	Adult	Lymphatic system	TS_Thymus	vascular associated smooth muscle cell	Smooth muscle cell	CL:0000192	Thymus	UBERON:0002370	1.37408e-26	0.0340895	0.0634686	0.0154395	1.81137
FetalSkin_Erythroid progenitor cell (RP high)	Fetal	Integumentary system	FetalSkin	Erythroid progenitor cell (RP high)	Erythroid progenitor cell	CL:0000038	Skin of body	UBERON:0002097	0.000220195	0.00473465	0.457196	0.0154459	1.81119
TS_Skin_mast cell	Adult	Integumentary system	TS_Skin	mast cell	Mast cell	CL:0000097	Skin of body	UBERON:0002097	0.000184801	0.00498168	0.44797	0.0158559	1.79981
FetalStomach_Goblet cell	Fetal	Digestive system	FetalStomach	Goblet cell	Goblet cell	CL:0000160	Stomach	UBERON:0000945	0.000466778	0.00473465	0.476384	0.0160015	1.79584
TS_Eye_corneal epithelial cell	Adult	Sensory system	TS_Eye	corneal epithelial cell	Epithelial cell	CL:0000066	Eye	UBERON:0000970	2.7963e-34	0.0579686	0.0391144	0.0160739	1.79388
AdultKidney_Endothelial cell (APC)	Adult	Urinary system	AdultKidney	Endothelial cell (APC)	Endothelial cell	CL:0000115	Kidney	UBERON:0002113	1.65217e-07	0.0074931	0.306273	0.0162414	1.78938
NeonatalAdrenalGland_Endothelial cell (APC)	Neonatal	Endocrine system	NeonatalAdrenalGland	Endothelial cell (APC)	Endothelial cell	CL:0000115	Adrenal gland	UBERON:0002369	6.20795e-05	0.00539339	0.426568	0.0162761	1.78845
Fetal_HCA_Spleen_Myeloid cells	Fetal	Lymphatic system	Fetal_HCA_Spleen	Myeloid cells	Myeloid cell	CL:0000763	Spleen	UBERON:0002106	0.000486245	0.00498168	0.478229	0.0167711	1.77544
FetalSkin_Neutrophil	Fetal	Integumentary system	FetalSkin	Neutrophil	Neutrophil	CL:0000775	Skin of body	UBERON:0002097	0.00044414	0.00502285	0.474539	0.0167781	1.77526
FetalBrain_Fetal endocrine cell	Fetal	Nervous system	FetalBrain	Fetal endocrine cell	Endocrine cell	CL:0000163	Brain	UBERON:0000955	0.000737227	0.00489934	0.489299	0.0168608	1.77312
Fetal_HCA_Heart_Vascular endothelial cells	Fetal	Cardiovascular system	Fetal_HCA_Heart	Vascular endothelial cells	Endothelial cell	CL:0000115	Heart	UBERON:0000948	0.000129727	0.00543456	0.442066	0.0168922	1.77231
TS_Tongue_fibroblast	Adult	Digestive system	TS_Tongue	fibroblast	Fibroblast	CL:0000057	Tongue	UBERON:0001723	3.78536e-16	0.0179505	0.135055	0.017024	1.76894
TS_Salivary_Gland_pericyte cell	Adult	Digestive system	TS_Salivary_Gland	pericyte cell	Pericyte cell	CL:0000669	Saliva-secreting gland	UBERON:0001044	1.14115e-22	0.0304665	0.0804428	0.0171834	1.76489
AdultEsophagus_Dendritic cell	Adult	Digestive system	AdultEsophagus	Dendritic cell	Dendritic cell	CL:0000451	Esophagus	UBERON:0001043	2.64463e-07	0.00786364	0.314391	0.0173123	1.76165
TS_Large_Intestine_transit amplifying cell of large intestine	Adult	Digestive system	TS_Large_Intestine	transit amplifying cell of large intestine	Transit amplifying cell	CL:0009010	Large intestine	UBERON:0000059	1.2598e-28	0.0441352	0.0560886	0.0173316	1.76116
AdultPeripheralBlood_Dendritic cell	Adult	Lymphatic system	AdultPeripheralBlood	Dendritic cell	Dendritic cell	CL:0000451	Blood	UBERON:0000178	2.11982e-05	0.00625798	0.397786	0.0174147	1.75908
TS_Mammary_endothelial cell of lymphatic vessel	Adult	Endocrine system	TS_Mammary	endothelial cell of lymphatic vessel	Endothelial cell	CL:0000115	Mammary gland	UBERON:0001911	4.43341e-14	0.0156038	0.160148	0.0174721	1.75765
TS_Mammary_vascular associated smooth muscle cell	Adult	Endocrine system	TS_Mammary	vascular associated smooth muscle cell	Smooth muscle cell	CL:0000192	Mammary gland	UBERON:0001911	1.11155e-15	0.0184857	0.138745	0.0178661	1.74797
Fetal_HCA_Eye_Stromal cells	Fetal	Sensory system	Fetal_HCA_Eye	Stromal cells	Stromal cell	CL:0000499	Eye	UBERON:0000970	3.82451e-06	0.00712256	0.360148	0.0178683	1.74792
TS_Small_Intestine_gut endothelial cell	Adult	Digestive system	TS_Small_Intestine	gut endothelial cell	Endothelial cell	CL:0000115	Small intestine	UBERON:0002108	3.35447e-20	0.0258965	0.099631	0.0179573	1.74576
TS_Muscle_endothelial cell of artery	Adult	Muscular system	TS_Muscle	endothelial cell of artery	Endothelial cell	CL:0000115	Muscle organ	UBERON:0001630	3.22484e-27	0.0417473	0.0627306	0.0181879	1.74022
Voigt_2019_retina_1_Mast cell	Adult	Sensory system	Voigt_2019_retina_1	Mast cell	Mast cell	CL:0000097	Retina	UBERON:0000966	0.000770015	0.00526987	0.497417	0.0182027	1.73986
AdultJeJunum_Mast cell	Adult	Digestive system	AdultJeJunum	Mast cell	Mast cell	CL:0000097	Jejunum	UBERON:0002115	0.000559309	0.00564041	0.480812	0.01874	1.72723
TS_Bone_Marrow_cd24 neutrophil	Adult	Lymphatic system	TS_Bone_Marrow	cd24 neutrophil	Neutrophil	CL:0000775	Bone marrow	UBERON:0002371	3.12834e-25	0.0391123	0.0693727	0.018748	1.72705
TS_Liver_endothelial cell of hepatic sinusoid	Adult	Digestive system	TS_Liver	endothelial cell of hepatic sinusoid	Endothelial cell	CL:0000115	Liver	UBERON:0002107	3.21986e-19	0.0261847	0.105535	0.0190434	1.72026
TS_Eye_macrophage	Adult	Sensory system	TS_Eye	macrophage	Macrophage	CL:0000235	Eye	UBERON:0000970	9.00482e-21	0.0294784	0.095203	0.0192965	1.71452
AdultRectum_Stromal cell	Adult	Digestive system	AdultRectum	Stromal cell	Stromal cell	CL:0000499	Rectum	UBERON:0001052	0.000628932	0.00588744	0.484133	0.019554	1.70876
TS_Thymus_plasma cell	Adult	Lymphatic system	TS_Thymus	plasma cell	Plasma cell	CL:0000786	Thymus	UBERON:0002370	1.32867e-24	0.0399358	0.0715867	0.0196042	1.70765
TS_Eye_retinal blood vessel endothelial cell	Adult	Sensory system	TS_Eye	retinal blood vessel endothelial cell	Endothelial cell	CL:0000115	Eye	UBERON:0000970	4.30839e-32	0.0598213	0.0479705	0.0196674	1.70625
VentoTormo_2018_decidua_placental extravillous trophoblast cell (EVT)	Maternal-Fetal	Reproductive system	VentoTormo_2018_decidua	placental extravillous trophoblast cell (EVT)	Trophoblast cell	CL:0000351	Decidua	UBERON:0002450	4.64517e-11	0.0133805	0.216974	0.0198637	1.70194
FetalAdrenalGland_Macrophage	Fetal	Endocrine system	FetalAdrenalGland	Macrophage	Macrophage	CL:0000235	Adrenal gland	UBERON:0002369	3.28876e-08	0.0101692	0.290037	0.0201333	1.69608
TS_Thymus_medullary thymic epithelial cell	Adult	Lymphatic system	TS_Thymus	medullary thymic epithelial cell	Epithelial cell	CL:0000066	Thymus	UBERON:0002370	4.74777e-22	0.0358598	0.0841328	0.0205261	1.68769
TS_Bone_Marrow_erythroid progenitor	Adult	Lymphatic system	TS_Bone_Marrow	erythroid progenitor	Erythroid progenitor cell	CL:0000038	Bone marrow	UBERON:0002371	2.06893e-31	0.0603565	0.0501845	0.0205955	1.68623
AdultDuodenum_Macrophage	Adult	Digestive system	AdultDuodenum	Macrophage	Macrophage	CL:0000235	Duodenum	UBERON:0002114	9.51185e-06	0.00819301	0.379336	0.0210523	1.6767
FetalMaleGonad_Endothelial cell	Fetal	Reproductive system	FetalMaleGonad	Endothelial cell	Endothelial cell	CL:0000115	Immature gonad	UBERON:2005272	9.13187e-06	0.00852237	0.378598	0.0217352	1.66284
FetalIntestine_Endothelial cell	Fetal	Digestive system	FetalIntestine	Endothelial cell	Endothelial cell	CL:0000115	Intestine	UBERON:0000160	8.4712e-05	0.00761661	0.431734	0.0220891	1.65582
AdultThyroid_B cell (Plasmocyte)	Adult	Endocrine system	AdultThyroid	B cell (Plasmocyte)	B cell	CL:0000236	Thyroid gland	UBERON:0002046	0.00243262	0.00609329	0.541697	0.0221598	1.65443
TS_Lung_capillary aerocyte	Adult	Respiratory system	TS_Lung	capillary aerocyte	Alveolar capillary type 1 endothelial cell	CL:4028002	Lung	UBERON:0002048	4.81119e-11	0.0152744	0.218819	0.0223973	1.64981
AdultPeripheralBlood_Neutrophil	Adult	Lymphatic system	AdultPeripheralBlood	Neutrophil	Neutrophil	CL:0000775	Blood	UBERON:0000178	0.000521972	0.00699905	0.478967	0.0224541	1.6487
TS_Eye_limbal stem cell	Adult	Sensory system	TS_Eye	limbal stem cell	Stem cell	CL:0000034	Eye	UBERON:0000970	3.33424e-25	0.0478817	0.0704797	0.0225816	1.64625
AdultArtery_Fibroblast	Adult	Cardiovascular system	AdultArtery	Fibroblast	Fibroblast	CL:0000057	Artery	UBERON:0001637	2.19894e-05	0.00852237	0.4	0.0227764	1.64252
FetalMaleGonad_Fetal fibroblast	Fetal	Reproductive system	FetalMaleGonad	Fetal fibroblast	Fibroblast	CL:0000057	Immature gonad	UBERON:2005272	0.00040928	0.00720491	0.473801	0.0228033	1.642
AdultHeart_Stromal cell	Adult	Cardiovascular system	AdultHeart	Stromal cell	Stromal cell	CL:0000499	Heart	UBERON:0000948	0.000747167	0.00695788	0.494465	0.0229551	1.63912
TS_Lung_capillary endothelial cell	Adult	Respiratory system	TS_Lung	capillary endothelial cell	Endothelial cell	CL:0000115	Lung	UBERON:0002048	3.07548e-09	0.0134629	0.258303	0.0231651	1.63516
FetalEyes_Fetal mesenchymal progenitor	Fetal	Sensory system	FetalEyes	Fetal mesenchymal progenitor	Mesenchymal stem cell	CL:0000134	Eye	UBERON:0000970	0.000186485	0.0077813	0.448708	0.0232446	1.63368
TS_Eye_fibroblast	Adult	Sensory system	TS_Eye	fibroblast	Fibroblast	CL:0000057	Eye	UBERON:0000970	8.11464e-18	0.0298077	0.117712	0.0233418	1.63186
AdultStomach_Dendritic cell	Adult	Digestive system	AdultStomach	Dendritic cell	Dendritic cell	CL:0000451	Stomach	UBERON:0000945	9.79213e-08	0.0119396	0.297786	0.0236055	1.62699
TS_Large_Intestine_plasma cell	Adult	Digestive system	TS_Large_Intestine	plasma cell	Plasma cell	CL:0000786	Large intestine	UBERON:0000059	1.02219e-16	0.0284491	0.128413	0.0241557	1.61698
AdultIleum_Stromal cell	Adult	Digestive system	AdultIleum	Stromal cell	Stromal cell	CL:0000499	Ileum	UBERON:0002116	0.00032271	0.00786364	0.467159	0.0242698	1.61493
TS_Uterus_pericyte cell	Adult	Reproductive system	TS_Uterus	pericyte cell	Pericyte cell	CL:0000669	Uterus	UBERON:0000995	1.40405e-11	0.0175388	0.209594	0.0242836	1.61469
TS_Fat_endothelial cell	Adult	Integumentary system	TS_Fat	endothelial cell	Endothelial cell	CL:0000115	Perirenal fat	UBERON:0005406	5.90394e-24	0.0494462	0.0745387	0.0243375	1.61372
Lake_2017_VisualCortex_Ex3b	Adult	Nervous system	Lake_2017_VisualCortex	Ex3b	Excitatory neuron	CL:0008030	Visual cortex	UBERON:0000411	1.77432e-10	0.0156449	0.2369	0.0244531	1.61167
Fetal_HCA_Adrenal_Myeloid cells	Fetal	Endocrine system	Fetal_HCA_Adrenal	Myeloid cells	Myeloid cell	CL:0000763	Adrenal gland	UBERON:0002369	2.11813e-06	0.0107456	0.348339	0.024659	1.60802
Madissoon_2020_oesophagus_Endothelia_vascular_venous	Adult	Digestive system	Madissoon_2020_oesophagus	Endothelia_vascular_venous	Endothelial cell	CL:0000115	Esophagus	UBERON:0001043	3.04731e-05	0.00951048	0.40738	0.0253902	1.59533
FetalMuscle_Dendritic cell	Fetal	Muscular system	FetalMuscle	Dendritic cell	Dendritic cell	CL:0000451	Muscle organ	UBERON:0001630	1.92984e-08	0.0139981	0.279705	0.0256175	1.59146
FetalFemaleGonad_Dendritic cell	Fetal	Reproductive system	FetalFemaleGonad	Dendritic cell	Dendritic cell	CL:0000451	Immature gonad	UBERON:2005272	8.17542e-09	0.0146568	0.267159	0.0256195	1.59143
TS_Tongue_keratinocyte	Adult	Digestive system	TS_Tongue	keratinocyte	Keratinocyte	CL:0000312	Tongue	UBERON:0001723	3.09974e-27	0.0645148	0.0619926	0.0260828	1.58365
AdultStomach_Fetal stromal cell	Adult	Digestive system	AdultStomach	Fetal stromal cell	Stromal cell	CL:0000499	Stomach	UBERON:0000945	0.000704353	0.00844003	0.487823	0.0267315	1.57298
AdultAdrenalGland_Myeloid cell	Adult	Endocrine system	AdultAdrenalGland	Myeloid cell	Myeloid cell	CL:0000763	Adrenal gland	UBERON:0002369	2.70448e-05	0.0102516	0.40369	0.0268479	1.57109
Braga_2020_lung_Mast cell	Adult	Respiratory system	Braga_2020_lung	Mast cell	Mast cell	CL:0000097	Lung	UBERON:0002048	0.00230046	0.00786364	0.534686	0.0272103	1.56527
TS_Salivary_Gland_plasma cell	Adult	Digestive system	TS_Salivary_Gland	plasma cell	Plasma cell	CL:0000786	Saliva-secreting gland	UBERON:0001044	1.68628e-13	0.0244555	0.172694	0.0273127	1.56363
Fetal_HCA_Stomach_Mesothelial cells	Fetal	Digestive system	Fetal_HCA_Stomach	Mesothelial cells	Mesothelial cell	CL:0000077	Stomach	UBERON:0000945	0.000480155	0.00885174	0.477491	0.0273308	1.56335
TS_Lymph_Node_endothelial cell	Adult	Lymphatic system	TS_Lymph_Node	endothelial cell	Endothelial cell	CL:0000115	Lymph node	UBERON:0000029	8.44156e-21	0.0451233	0.0944649	0.0275272	1.56024
Madissoon_2020_lung_Secretory_club	Adult	Respiratory system	Madissoon_2020_lung	Secretory_club	Club cell	CL:0000158	Lung	UBERON:0002048	0.000682511	0.00897525	0.485978	0.0280675	1.5518
TS_Prostate_endothelial cell	Adult	Reproductive system	TS_Prostate	endothelial cell	Endothelial cell	CL:0000115	Prostate gland	UBERON:0002367	2.74446e-20	0.045782	0.097417	0.0285999	1.54363
AdultRectum_Dendritic cell	Adult	Digestive system	AdultRectum	Dendritic cell	Dendritic cell	CL:0000451	Rectum	UBERON:0001052	3.14919e-05	0.011075	0.408118	0.028924	1.53874
TS_Mammary_luminal epithelial cell of mammary gland	Adult	Endocrine system	TS_Mammary	luminal epithelial cell of mammary gland	Epithelial cell	CL:0000066	Mammary gland	UBERON:0001911	9.14585e-23	0.0583391	0.0774908	0.0289286	1.53867
TS_Large_Intestine_monocyte	Adult	Digestive system	TS_Large_Intestine	monocyte	Monocyte	CL:0000576	Large intestine	UBERON:0000059	4.79261e-22	0.0542632	0.0852399	0.0294924	1.53029
TS_Lymph_Node_plasma cell	Adult	Lymphatic system	TS_Lymph_Node	plasma cell	Plasma cell	CL:0000786	Lymph node	UBERON:0000029	1.38398e-24	0.0642266	0.0730627	0.0298531	1.52501
AdultTransverseColon_Mast cell	Adult	Digestive system	AdultTransverseColon	Mast cell	Mast cell	CL:0000097	Transverse colon	UBERON:0001157	0.000987861	0.00930462	0.504797	0.0298765	1.52467
FetalRib_Fetal chondrocyte	Fetal	Skeletal system	FetalRib	Fetal chondrocyte	Chondrocyte	CL:0000138	Rib	UBERON:0002228	0.00159532	0.00918111	0.521771	0.0303768	1.51746
AdultTrachea_Smooth muscle cell	Adult	Respiratory system	AdultTrachea	Smooth muscle cell	Smooth muscle cell	CL:0000192	Trachea	UBERON:0003126	0.00122406	0.00938696	0.511439	0.0304325	1.51666
TS_Prostate_hillock-club cell of prostate epithelium	Adult	Reproductive system	TS_Prostate	hillock-club cell of prostate epithelium	Club cell	CL:0000158	Prostate gland	UBERON:0002367	8.69003e-17	0.0381242	0.126568	0.030563	1.5148
Madissoon_2020_spleen_DC_1	Adult	Lymphatic system	Madissoon_2020_spleen	DC_1	Dendritic cell	CL:0000451	Spleen	UBERON:0002106	3.38661e-05	0.0119396	0.410332	0.0309564	1.50925
TS_Vasculature_fibroblast	Adult	Cardiovascular system	TS_Vasculature	fibroblast	Fibroblast	CL:0000057	Vasculature	UBERON:0002049	9.31549e-23	0.0639384	0.0782288	0.0315012	1.50167
TS_Bladder_smooth muscle cell	Adult	Urinary system	TS_Bladder	smooth muscle cell	Smooth muscle cell	CL:0000192	Bladder organ	UBERON:0018707	8.40215e-21	0.0538515	0.0933579	0.031637	1.4998
TS_Bladder_pericyte cell	Adult	Urinary system	TS_Bladder	pericyte cell	Pericyte cell	CL:0000669	Bladder organ	UBERON:0018707	8.40215e-21	0.0538515	0.0933579	0.031637	1.4998
FetalSpinalCord_Erythroid progenitor cell (RP high)	Fetal	Nervous system	FetalSpinalCord	Erythroid progenitor cell (RP high)	Erythroid progenitor cell	CL:0000038	Spinal cord	UBERON:0002240	0.00240541	0.00938696	0.537638	0.0317393	1.4984
AdultSpleen_Endothelial cell (APC)	Adult	Lymphatic system	AdultSpleen	Endothelial cell (APC)	Endothelial cell	CL:0000115	Spleen	UBERON:0002106	0.000209792	0.0111161	0.454613	0.031775	1.49792
AdultJeJunum_Stromal cell	Adult	Digestive system	AdultJeJunum	Stromal cell	Stromal cell	CL:0000499	Jejunum	UBERON:0002115	0.000559309	0.0105809	0.480812	0.0319541	1.49547
AdultProstate_Gastric endocrine cell	Adult	Reproductive system	AdultProstate	Gastric endocrine cell	Endocrine cell	CL:0000163	Prostate gland	UBERON:0002367	0.00173121	0.00971633	0.524723	0.0320119	1.49469
TS_Bladder_vein endothelial cell	Adult	Urinary system	TS_Bladder	vein endothelial cell	Endothelial cell	CL:0000115	Bladder organ	UBERON:0018707	1.7154e-12	0.0265141	0.19262	0.0320581	1.49406
AdultSpleen_B cell (Plasmocyte)	Adult	Lymphatic system	AdultSpleen	B cell (Plasmocyte)	B cell	CL:0000236	Spleen	UBERON:0002106	0.00168863	0.00983984	0.523985	0.0323154	1.49059
TS_Thymus_capillary endothelial cell	Adult	Lymphatic system	TS_Thymus	capillary endothelial cell	Capillary endothelial cell	CL:0002144	Thymus	UBERON:0002370	1.01663e-16	0.0415826	0.127675	0.0331198	1.47991
TS_Tongue_capillary endothelial cell	Adult	Digestive system	TS_Tongue	capillary endothelial cell	Capillary endothelial cell	CL:0002144	Tongue	UBERON:0001723	7.78861e-18	0.0461526	0.115867	0.0333213	1.47728
Lake_2017_VisualCortex_Ast	Adult	Nervous system	Lake_2017_VisualCortex	Ast	Astrocyte	CL:0000127	Visual cortex	UBERON:0000411	1.11741e-06	0.0160978	0.333579	0.0334381	1.47576
TS_Eye_corneal keratocyte	Adult	Sensory system	TS_Eye	corneal keratocyte	Fibroblast	CL:0000057	Eye	UBERON:0000970	1.57189e-26	0.0860472	0.0649446	0.0345753	1.46123
TS_Prostate_fibroblast	Adult	Reproductive system	TS_Prostate	fibroblast	Fibroblast	CL:0000057	Prostate gland	UBERON:0002367	1.11063e-15	0.0410062	0.138007	0.0349424	1.45665
TS_Vasculature_pericyte cell	Adult	Cardiovascular system	TS_Vasculature	pericyte cell	Pericyte cell	CL:0000669	Vasculature	UBERON:0002049	4.38589e-19	0.0538104	0.107011	0.0354545	1.45033
AdultPleura_Fibroblast	Adult	Respiratory system	AdultPleura	Fibroblast	Fibroblast	CL:0000057	Pleura	UBERON:0000977	0.000130684	0.0130512	0.443173	0.0355866	1.44871
FetalStomach_Fetal stromal cell	Fetal	Digestive system	FetalStomach	Fetal stromal cell	Stromal cell	CL:0000499	Stomach	UBERON:0000945	0.000466778	0.0121454	0.476384	0.0355967	1.44859
Madissoon_2020_spleen_CD34_progenitor	Adult	Lymphatic system	Madissoon_2020_spleen	CD34_progenitor	Hematopoietic stem cell	CL:0000037	Spleen	UBERON:0002106	0.000612148	0.0121866	0.483026	0.0361139	1.44233
TS_Spleen_plasma cell	Adult	Lymphatic system	TS_Spleen	plasma cell	Plasma cell	CL:0000786	Spleen	UBERON:0002106	2.74821e-23	0.0788834	0.0767528	0.0369747	1.4321
van_Zyl_eye_2020_SchwannCell-nmy	Adult	Sensory system	van_Zyl_eye_2020	SchwannCell-nmy	Schwann cell	CL:0002573	Eye	UBERON:0000970	0.000960625	0.0121866	0.504059	0.0374246	1.42684
TS_Tongue_vein endothelial cell	Adult	Digestive system	TS_Tongue	vein endothelial cell	Endothelial cell	CL:0000115	Tongue	UBERON:0001723	1.05554e-16	0.0490345	0.129889	0.038573	1.41372
FetalLung_Dendritic cell	Fetal	Respiratory system	FetalLung	Dendritic cell	Dendritic cell	CL:0000451	Lung	UBERON:0002048	4.36086e-07	0.0200502	0.322509	0.0390643	1.40822
FetalAdrenalGland_Dendritic cell	Fetal	Endocrine system	FetalAdrenalGland	Dendritic cell	Dendritic cell	CL:0000451	Adrenal gland	UBERON:0002369	1.28357e-06	0.019268	0.336162	0.0391187	1.40762
FetalMuscle_Macrophage	Fetal	Muscular system	FetalMuscle	Macrophage	Macrophage	CL:0000235	Muscle organ	UBERON:0001630	4.81368e-06	0.0177035	0.367528	0.0392665	1.40598
AdultOmentum_Dendritic cell	Adult	Integumentary system	AdultOmentum	Dendritic cell	Dendritic cell	CL:0000451	Omentum	UBERON:0003688	4.66639e-05	0.0158096	0.420664	0.0399901	1.39805
FetalLiver_Dendritic cell	Fetal	Digestive system	FetalLiver	Dendritic cell	Dendritic cell	CL:0000451	Liver	UBERON:0002107	1.86657e-07	0.0215735	0.308487	0.0400132	1.3978
Fetal_HCA_Spleen_Mesothelial cells	Fetal	Lymphatic system	Fetal_HCA_Spleen	Mesothelial cells	Mesothelial cell	CL:0000077	Spleen	UBERON:0002106	0.00187572	0.0131335	0.526937	0.0413382	1.38365
AdultAdrenalGland_Stromal cell	Adult	Endocrine system	AdultAdrenalGland	Stromal cell	Stromal cell	CL:0000499	Adrenal gland	UBERON:0002369	0.000993044	0.0137511	0.505535	0.0414928	1.38203
Fetal_HCA_Liver_Myeloid cells	Fetal	Digestive system	Fetal_HCA_Liver	Myeloid cells	Myeloid cell	CL:0000763	Liver	UBERON:0002107	0.000222525	0.0153979	0.458303	0.042015	1.3766
AdultProstate_Endothelial cell (APC)	Adult	Reproductive system	AdultProstate	Endothelial cell (APC)	Endothelial cell	CL:0000115	Prostate gland	UBERON:0002367	2.03067e-05	0.0178682	0.39631	0.042136	1.37535
Fetal_HCA_Heart_Myeloid cells	Fetal	Cardiovascular system	Fetal_HCA_Heart	Myeloid cells	Myeloid cell	CL:0000763	Heart	UBERON:0000948	5.56752e-06	0.0192268	0.369004	0.0422025	1.37466
Fetal_HCA_Eye_Microglia	Fetal	Sensory system	Fetal_HCA_Eye	Microglia	Microglial cell	CL:0000129	Eye	UBERON:0000970	0.000219717	0.0157685	0.455351	0.0426246	1.37034
TS_Lung_basophil	Adult	Respiratory system	TS_Lung	basophil	Basophil	CL:0000767	Lung	UBERON:0002048	1.94204e-06	0.0208736	0.346494	0.0428832	1.36771
AdultCervix_Macrophage	Adult	Reproductive system	AdultCervix	Macrophage	Macrophage	CL:0000235	Uterine cervix	UBERON:0000002	4.50013e-05	0.0174565	0.41845	0.043238	1.36413
FetalFemaleGonad_Smooth muscle cell	Fetal	Reproductive system	FetalFemaleGonad	Smooth muscle cell	Smooth muscle cell	CL:0000192	Immature gonad	UBERON:2005272	0.00214596	0.0137511	0.531365	0.0432488	1.36403
AdultTrachea_Stromal cell	Adult	Respiratory system	AdultTrachea	Stromal cell	Stromal cell	CL:0000499	Trachea	UBERON:0003126	0.00228211	0.0137511	0.533579	0.0433985	1.36253
AdultIleum_Dendritic cell	Adult	Digestive system	AdultIleum	Dendritic cell	Dendritic cell	CL:0000451	Ileum	UBERON:0002116	3.55241e-05	0.017827	0.411808	0.0434182	1.36233
Madissoon_2020_oesophagus_Endothelia_vascular_arterial	Adult	Digestive system	Madissoon_2020_oesophagus	Endothelia_vascular_arterial	Endothelial cell	CL:0000115	Esophagus	UBERON:0001043	0.000274341	0.0159331	0.463469	0.0436304	1.36021
FetalSpinalCord_Neutrophil	Fetal	Nervous system	FetalSpinalCord	Neutrophil	Neutrophil	CL:0000775	Spinal cord	UBERON:0002240	0.00240541	0.0137511	0.537638	0.0436726	1.35979
TS_Thymus_dendritic cell	Adult	Lymphatic system	TS_Thymus	dendritic cell	Dendritic cell	CL:0000451	Thymus	UBERON:0002370	5.35449e-13	0.042406	0.18155	0.0451665	1.34518
AdultHeart_Endothelial cell (APC)	Adult	Cardiovascular system	AdultHeart	Endothelial cell (APC)	Endothelial cell	CL:0000115	Heart	UBERON:0000948	0.000180556	0.0172918	0.447232	0.045335	1.34357
AdultCerebellum_Smooth muscle cell	Adult	Nervous system	AdultCerebellum	Smooth muscle cell	Smooth muscle cell	CL:0000192	Cerebellum	UBERON:0002037	0.00199023	0.014945	0.529889	0.046236	1.33502
AdultBoneMarrow_Antigen presenting cell (RPS high)	Adult	Lymphatic system	AdultBoneMarrow	Antigen presenting cell (RPS high)	Professional antigen presenting cell	CL:0000145	Bone marrow	UBERON:0002371	2.37342e-05	0.0198444	0.401107	0.0464319	1.33318
AdultProstate_Basal cell	Adult	Reproductive system	AdultProstate	Basal cell	Basal cell	CL:0000646	Prostate gland	UBERON:0002367	0.00326051	0.0145745	0.546863	0.0464829	1.33271
FetalHeart_Macrophage	Fetal	Cardiovascular system	FetalHeart	Macrophage	Macrophage	CL:0000235	Heart	UBERON:0000948	1.88331e-06	0.023138	0.344649	0.0465034	1.33252
AdultOmentum_Endothelial cell (APC)	Adult	Integumentary system	AdultOmentum	Endothelial cell (APC)	Endothelial cell	CL:0000115	Omentum	UBERON:0003688	0.000825609	0.0160566	0.499631	0.0467346	1.33036
TS_Salivary_Gland_duct epithelial cell	Adult	Digestive system	TS_Salivary_Gland	duct epithelial cell	Epithelial cell	CL:0000066	Saliva-secreting gland	UBERON:0001044	8.31396e-21	0.0871588	0.0922509	0.0468218	1.32955
Fetal_HCA_Intestine_Mesothelial cells	Fetal	Digestive system	Fetal_HCA_Intestine	Mesothelial cells	Mesothelial cell	CL:0000077	Intestine	UBERON:0000160	0.000738003	0.0165095	0.490037	0.0470619	1.32733
TS_Large_Intestine_paneth cell of epithelium of large intestine	Adult	Digestive system	TS_Large_Intestine	paneth cell of epithelium of large intestine	Paneth cell	CL:0000510	Large intestine	UBERON:0000059	8.22669e-21	0.0899584	0.0911439	0.0475857	1.32252
TS_Prostate_smooth muscle cell	Adult	Reproductive system	TS_Prostate	smooth muscle cell	Smooth muscle cell	CL:0000192	Prostate gland	UBERON:0002367	8.69003e-17	0.0664498	0.126568	0.0485979	1.31338
Madissoon_2020_spleen_Neutrophil	Adult	Lymphatic system	Madissoon_2020_spleen	Neutrophil	Neutrophil	CL:0000775	Spleen	UBERON:0002106	0.00219849	0.0158096	0.532472	0.0486349	1.31305
Madissoon_2020_spleen_T_cell_dividing	Adult	Lymphatic system	Madissoon_2020_spleen	T_cell_dividing	T cell	CL:0000084	Spleen	UBERON:0002106	0.00117698	0.0165919	0.508118	0.0486943	1.31252
TS_Salivary_Gland_salivary gland cell	Adult	Digestive system	TS_Salivary_Gland	salivary gland cell	Salivary gland cell	CL:0009005	Saliva-secreting gland	UBERON:0001044	2.01152e-18	0.076125	0.111439	0.0489457	1.31029
FetalMaleGonad_Fetal mesenchymal progenitor	Fetal	Reproductive system	FetalMaleGonad	Fetal mesenchymal progenitor	Mesenchymal stem cell	CL:0000134	Immature gonad	UBERON:2005272	0.000202189	0.0186916	0.453875	0.0489473	1.31027
van_Zyl_eye_2020_CornealEpi	Adult	Sensory system	van_Zyl_eye_2020	CornealEpi	Epithelial cell	CL:0000066	Eye	UBERON:0000970	0.00179971	0.0163448	0.526199	0.0495046	1.30535
TS_Lung_alveolar fibroblast	Adult	Respiratory system	TS_Lung	alveolar fibroblast	Fibroblast	CL:0000057	Lung	UBERON:0002048	9.96965e-06	0.0225616	0.382657	0.0496602	1.30399
AdultJeJunum_Dendritic cell	Adult	Digestive system	AdultJeJunum	Dendritic cell	Dendritic cell	CL:0000451	Jejunum	UBERON:0002115	3.02389e-05	0.0213265	0.406642	0.0498449	1.30238
FetalAdrenalGland_Antigen presenting cell (RPS high)	Fetal	Endocrine system	FetalAdrenalGland	Antigen presenting cell (RPS high)	Professional antigen presenting cell	CL:0000145	Adrenal gland	UBERON:0002369	0.000590953	0.0181564	0.481919	0.0502131	1.29918
Fetal_HCA_Muscle_Vascular endothelial cells	Fetal	Muscular system	Fetal_HCA_Muscle	Vascular endothelial cells	Endothelial cell	CL:0000115	Muscle organ	UBERON:0001630	0.00145559	0.0171271	0.520664	0.0510056	1.29238
TS_Trachea_smooth muscle cell	Adult	Respiratory system	TS_Trachea	smooth muscle cell	Smooth muscle cell	CL:0000192	Trachea	UBERON:0003126	1.34403e-10	0.0394829	0.233579	0.0524396	1.28034
TS_Eye_retinal pigment epithelial cell	Adult	Sensory system	TS_Eye	retinal pigment epithelial cell	Retinal pigment epithelial cell	CL:0002586	Eye	UBERON:0000970	8.11464e-18	0.0787599	0.117712	0.0526673	1.27846
Fetal_HCA_Kidney_Vascular endothelial cells	Fetal	Urinary system	Fetal_HCA_Kidney	Vascular endothelial cells	Endothelial cell	CL:0000115	Kidney	UBERON:0002113	0.00013275	0.020956	0.44428	0.0528513	1.27694
Enge_2017_Pancreas_acinar cell	Adult	Digestive system	Enge_2017_Pancreas	acinar cell	Acinar cell	CL:0000622	Pancreas	UBERON:0001264	3.20914e-06	0.026267	0.35572	0.0530073	1.27566
TS_Small_Intestine_plasma cell	Adult	Digestive system	TS_Small_Intestine	plasma cell	Plasma cell	CL:0000786	Small intestine	UBERON:0002108	5.12657e-14	0.0580098	0.162362	0.0533568	1.27281
AdultUterus_Smooth muscle cell	Adult	Reproductive system	AdultUterus	Smooth muscle cell	Smooth muscle cell	CL:0000192	Uterus	UBERON:0000995	0.00194255	0.017827	0.529151	0.053425	1.27226
FetalKidney_Dendritic cell	Fetal	Urinary system	FetalKidney	Dendritic cell	Dendritic cell	CL:0000451	Kidney	UBERON:0002113	3.59874e-05	0.0228087	0.414022	0.0534722	1.27187
TS_Prostate_myeloid cell	Adult	Reproductive system	TS_Prostate	myeloid cell	Myeloid cell	CL:0000763	Prostate gland	UBERON:0002367	3.13445e-16	0.073243	0.132103	0.0545527	1.26318
TS_Small_Intestine_mast cell	Adult	Digestive system	TS_Small_Intestine	mast cell	Mast cell	CL:0000097	Small intestine	UBERON:0002108	5.28067e-12	0.048664	0.200738	0.0549839	1.25976
Fetal_HCA_Heart_Megakaryocytes	Fetal	Cardiovascular system	Fetal_HCA_Heart	Megakaryocytes	Hematopoietic stem cell	CL:0000037	Heart	UBERON:0000948	0.00103082	0.0193915	0.507011	0.0552752	1.25747
van_Zyl_eye_2020_VascularEndo	Adult	Sensory system	van_Zyl_eye_2020	VascularEndo	Endothelial cell	CL:0000115	Eye	UBERON:0000970	0.000251571	0.0215324	0.461255	0.0557379	1.25385
TS_Lung_type ii pneumocyte	Adult	Respiratory system	TS_Lung	type ii pneumocyte	Pneumocyte	CL:0000322	Lung	UBERON:0002048	1.16438e-22	0.122689	0.0811808	0.0558675	1.25284
TS_Kidney_endothelial cell	Adult	Urinary system	TS_Kidney	endothelial cell	Endothelial cell	CL:0000115	Kidney	UBERON:0002113	8.3261e-11	0.044094	0.226568	0.0560071	1.25176
TS_Uterus_fibroblast	Adult	Reproductive system	TS_Uterus	fibroblast	Fibroblast	CL:0000057	Uterus	UBERON:0000995	4.25335e-19	0.0967928	0.106273	0.0573668	1.24134
Madissoon_2020_oesophagus_Dendritic_Cells	Adult	Digestive system	Madissoon_2020_oesophagus	Dendritic_Cells	Dendritic cell	CL:0000451	Esophagus	UBERON:0001043	1.38999e-05	0.0268022	0.391144	0.058267	1.23458
TS_Blood_plasma cell	Adult	Lymphatic system	TS_Blood	plasma cell	Plasma cell	CL:0000786	Blood	UBERON:0000178	2.14094e-21	0.11849	0.0900369	0.0591082	1.22835
TS_Lymph_Node_nk cell	Adult	Lymphatic system	TS_Lymph_Node	nk cell	Natural killer cell	CL:0000623	Lymph node	UBERON:0000029	4.82069e-11	0.048664	0.219926	0.0592627	1.22722
Lake_2017_FrontalCortex_Mic	Adult	Nervous system	Lake_2017_FrontalCortex	Mic	Microglial cell	CL:0000129	Frontal cortex	UBERON:0001870	8.14154e-05	0.0250319	0.430996	0.0596533	1.22437
Fetal_HCA_Adrenal_Megakaryocytes	Fetal	Endocrine system	Fetal_HCA_Adrenal	Megakaryocytes	Megakaryocyte	CL:0000556	Adrenal gland	UBERON:0002369	0.000228891	0.0235086	0.459041	0.0596657	1.22428
FetalPancreas_B cell	Fetal	Digestive system	FetalPancreas	B cell	B cell	CL:0000236	Pancreas	UBERON:0001264	8.55565e-05	0.0251142	0.432472	0.0599817	1.22198
TS_Spleen_innate lymphoid cell	Adult	Lymphatic system	TS_Spleen	innate lymphoid cell	Innate lymphoid cell	CL:0001065	Spleen	UBERON:0002106	4.83949e-11	0.0496521	0.221402	0.0605773	1.21769
TS_Vasculature_smooth muscle cell	Adult	Cardiovascular system	TS_Vasculature	smooth muscle cell	Smooth muscle cell	CL:0000192	Vasculature	UBERON:0002049	1.69433e-18	0.0994277	0.110701	0.0606389	1.21725
Braga_2020_lung_Fibroblast	Adult	Respiratory system	Braga_2020_lung	Fibroblast	Fibroblast	CL:0000057	Lung	UBERON:0002048	0.00230046	0.0207913	0.534686	0.0611347	1.21371
TS_Muscle_pericyte cell	Adult	Muscular system	TS_Muscle	pericyte cell	Pericyte cell	CL:0000669	Muscle organ	UBERON:0001630	5.13631e-22	0.127506	0.0878229	0.0614995	1.21113
VentoTormo_2018_decidua_innate lymphoid cell (ILC3)	Maternal-Fetal	Reproductive system	VentoTormo_2018_decidua	innate lymphoid cell (ILC3)	Innate lymphoid cell	CL:0001065	Decidua	UBERON:0002450	0.000754159	0.0230145	0.495941	0.0624672	1.20435
FetalSpinalCord_Monocyte	Fetal	Nervous system	FetalSpinalCord	Monocyte	Monocyte	CL:0000576	Spinal cord	UBERON:0002240	0.000331754	0.0245378	0.467897	0.0627681	1.20226
TS_Small_Intestine_duodenum glandular cell	Adult	Digestive system	TS_Small_Intestine	duodenum glandular cell	Duodenum glandular cell	CL:1001589	Small intestine	UBERON:0002108	5.40506e-13	0.0636502	0.182288	0.0633101	1.19853
Fetal_HCA_Eye_Vascular endothelial cells	Fetal	Sensory system	Fetal_HCA_Eye	Vascular endothelial cells	Endothelial cell	CL:0000115	Eye	UBERON:0000970	0.000452676	0.0249084	0.475277	0.0643583	1.1914
AdultFallopiantube_Fibroblast	Adult	Reproductive system	AdultFallopiantube	Fibroblast	Fibroblast	CL:0000057	Fallopian tube	UBERON:0003889	0.00241182	0.0226028	0.539483	0.06593	1.18092
TS_Small_Intestine_monocyte	Adult	Digestive system	TS_Small_Intestine	monocyte	Monocyte	CL:0000576	Small intestine	UBERON:0002108	1.30337e-15	0.0863765	0.141697	0.0661303	1.1796
Madissoon_2020_spleen_T_CD8_MAIT	Adult	Lymphatic system	Madissoon_2020_spleen	T_CD8_MAIT	T cell	CL:0000084	Spleen	UBERON:0002106	0.000612148	0.0254436	0.483026	0.066353	1.17814
Madissoon_2020_lung_DC_plasmacytoid	Adult	Respiratory system	Madissoon_2020_lung	DC_plasmacytoid	Plasmacytoid dendritic cell	CL:0000784	Lung	UBERON:0002048	0.000682511	0.0255671	0.485978	0.0669467	1.17427
Lake_2017_CerebellarHemisphere_Mic	Adult	Nervous system	Lake_2017_CerebellarHemisphere	Mic	Microglial cell	CL:0000129	Cerebellar hemisphere	UBERON:0002245	0.000100577	0.0285726	0.438007	0.0673411	1.17172
TS_Bone_Marrow_plasma cell	Adult	Lymphatic system	TS_Bone_Marrow	plasma cell	Plasma cell	CL:0000786	Bone marrow	UBERON:0002371	4.82711e-11	0.0569393	0.220664	0.0675577	1.17033
TS_Trachea_endothelial cell	Adult	Respiratory system	TS_Trachea	endothelial cell	Endothelial cell	CL:0000115	Trachea	UBERON:0003126	1.634e-12	0.0671085	0.190406	0.0684899	1.16437
Fetal_HCA_Lung_Bronchiolar and alveolar epithelial cells	Fetal	Respiratory system	Fetal_HCA_Lung	Bronchiolar and alveolar epithelial cells	Epithelial cell	CL:0000066	Lung	UBERON:0002048	0.00085202	0.0256495	0.500738	0.0687766	1.16256
TS_Lung_lung microvascular endothelial cell	Adult	Respiratory system	TS_Lung	lung microvascular endothelial cell	Endothelial cell	CL:0000115	Lung	UBERON:0002048	5.46127e-13	0.0699493	0.183764	0.0688223	1.16227
FetalSpinalCord_Endothelial cell	Fetal	Nervous system	FetalSpinalCord	Endothelial cell	Endothelial cell	CL:0000115	Spinal cord	UBERON:0002240	0.00240541	0.0239615	0.537638	0.0689461	1.16149
TS_Trachea_secretory cell	Adult	Respiratory system	TS_Trachea	secretory cell	Endocrine cell	CL:0000163	Trachea	UBERON:0003126	5.40805e-08	0.0442999	0.293727	0.0695089	1.15796
Madissoon_2020_spleen_T_CD8_CTL	Adult	Lymphatic system	Madissoon_2020_spleen	T_CD8_CTL	T cell	CL:0000084	Spleen	UBERON:0002106	0.00117698	0.025773	0.508118	0.0698718	1.1557
Madissoon_2020_spleen_B_Hypermutation	Adult	Lymphatic system	Madissoon_2020_spleen	B_Hypermutation	B cell	CL:0000236	Spleen	UBERON:0002106	0.00219849	0.0246202	0.532472	0.0699319	1.15532
FetalAdrenalGland_Fetal enterocyte	Fetal	Endocrine system	FetalAdrenalGland	Fetal enterocyte	Enterocyte	CL:0000584	Adrenal gland	UBERON:0002369	0.00377466	0.0241261	0.552768	0.070912	1.14928
TS_Lymph_Node_cd8-positive alpha-beta t cell	Adult	Lymphatic system	TS_Lymph_Node	cd8-positive alpha-beta t cell	T cell	CL:0000084	Lymph node	UBERON:0000029	1.55508e-14	0.0849355	0.157934	0.0712486	1.14722
TS_Eye_ocular surface cell	Adult	Sensory system	TS_Eye	ocular surface cell	Epithelial cell	CL:0000066	Eye	UBERON:0000970	3.00776e-17	0.109268	0.123247	0.0714759	1.14584
FetalSkin_Endothelial cell	Fetal	Integumentary system	FetalSkin	Endothelial cell	Endothelial cell	CL:0000115	Skin of body	UBERON:0002097	0.000870508	0.0270493	0.501845	0.0719391	1.14304
Fetal_HCA_Placenta_Vascular endothelial cells	Fetal	Reproductive system	Fetal_HCA_Placenta	Vascular endothelial cells	Endothelial cell	CL:0000115	Placenta	UBERON:0001987	0.00298774	0.0249496	0.544649	0.0720002	1.14267
VentoTormo_2018_decidua_decidual perivascular cell (dP1)	Maternal-Fetal	Reproductive system	VentoTormo_2018_decidua	decidual perivascular cell (dP1)	Pericyte cell	CL:0000669	Decidua	UBERON:0002450	2.14275e-08	0.0485816	0.281919	0.0724611	1.1399
TS_Vasculature_artery endothelial cell	Adult	Cardiovascular system	TS_Vasculature	artery endothelial cell	Endothelial cell	CL:0000115	Vasculature	UBERON:0002049	1.4747e-13	0.0804891	0.17048	0.0725712	1.13924
TS_Large_Intestine_mature enterocyte	Adult	Digestive system	TS_Large_Intestine	mature enterocyte	Enterocyte	CL:0000584	Large intestine	UBERON:0000059	0.00447414	0.0250319	0.557196	0.0735383	1.13349
TS_Trachea_goblet cell	Adult	Respiratory system	TS_Trachea	goblet cell	Goblet cell	CL:0000160	Trachea	UBERON:0003126	2.96651e-09	0.0552513	0.256089	0.074398	1.12844
TS_Muscle_smooth muscle cell	Adult	Muscular system	TS_Muscle	smooth muscle cell	Smooth muscle cell	CL:0000192	Muscle organ	UBERON:0001630	5.56163e-13	0.0764543	0.185978	0.0746941	1.12671
AdultCervix_Smooth muscle cell	Adult	Reproductive system	AdultCervix	Smooth muscle cell	Smooth muscle cell	CL:0000192	Uterine cervix	UBERON:0000002	0.000771144	0.0286549	0.498155	0.0749313	1.12534
TS_Large_Intestine_mast cell	Adult	Digestive system	TS_Large_Intestine	mast cell	Mast cell	CL:0000097	Large intestine	UBERON:0000059	5.09241e-14	0.089382	0.161624	0.0756596	1.12114
TS_Fat_myofibroblast cell	Adult	Integumentary system	TS_Fat	myofibroblast cell	Myofibroblast cell	CL:0000186	Perirenal fat	UBERON:0005406	5.34865e-13	0.0803244	0.180812	0.0759872	1.11926
AdultPleura_Dendritic cell	Adult	Respiratory system	AdultPleura	Dendritic cell	Dendritic cell	CL:0000451	Pleura	UBERON:0000977	0.000130684	0.033966	0.443173	0.0782173	1.1067
TS_Thymus_t follicular helper cell	Adult	Lymphatic system	TS_Thymus	t follicular helper cell	T cell	CL:0000084	Thymus	UBERON:0002370	1.51871e-14	0.0981102	0.155351	0.0790078	1.10233
Voigt_2019_retina_2_Fibroblasts	Adult	Sensory system	Voigt_2019_retina_2	Fibroblasts	Fibroblast	CL:0000057	Retina	UBERON:0000966	0.000950418	0.0308782	0.503321	0.0802606	1.0955
AdultSigmoidColon_Enterocyte progenitor	Adult	Digestive system	AdultSigmoidColon	Enterocyte progenitor	Enterocyte	CL:0000584	Sigmoid colon	UBERON:0001159	0.00445828	0.0280785	0.556458	0.0806055	1.09364
Madissoon_2020_lung_Lymph_vessel	Adult	Respiratory system	Madissoon_2020_lung	Lymph_vessel	Endothelial cell	CL:0000115	Lung	UBERON:0002048	0.00237564	0.0294372	0.535793	0.0812192	1.09034
TS_Bone_Marrow_myeloid progenitor	Adult	Lymphatic system	TS_Bone_Marrow	myeloid progenitor	Myeloid cell	CL:0000763	Bone marrow	UBERON:0002371	1.37203e-19	0.151632	0.104059	0.0812461	1.0902
CordBloodCD34P_Neutrophil (RPS high)	Neonatal	Reproductive system	CordBloodCD34P	Neutrophil (RPS high)	Neutrophil	CL:0000775	Umbilical cord blood	UBERON:0012168	0.0117226	0.0267611	0.589668	0.081252	1.09017
TS_Bone_Marrow_hematopoietic stem cell	Adult	Lymphatic system	TS_Bone_Marrow	hematopoietic stem cell	Hematopoietic stem cell	CL:0000037	Bone marrow	UBERON:0002371	1.70747e-13	0.090576	0.174908	0.0815103	1.08879
AdultBoneMarrow_Erythroid cell	Adult	Lymphatic system	AdultBoneMarrow	Erythroid cell	Erythroid lineage cell	CL:0000764	Bone marrow	UBERON:0002371	0.00190595	0.0303429	0.528413	0.0823016	1.08459
TS_Spleen_regulatory t cell	Adult	Lymphatic system	TS_Spleen	regulatory t cell	T cell	CL:0000084	Spleen	UBERON:0002106	3.45367e-07	0.0509696	0.31845	0.0831173	1.08031
Fetal_HCA_Thymus_Antigen presenting cells	Fetal	Lymphatic system	Fetal_HCA_Thymus	Antigen presenting cells	Professional antigen presenting cell	CL:0000145	Thymus	UBERON:0002370	0.000762525	0.0327309	0.496679	0.0832222	1.07976
AdultEsophagus_Monocyte	Adult	Digestive system	AdultEsophagus	Monocyte	Monocyte	CL:0000576	Esophagus	UBERON:0001043	0.00139828	0.0313722	0.518819	0.0833037	1.07934
Fetal_HCA_Lung_Megakaryocytes	Fetal	Respiratory system	Fetal_HCA_Lung	Megakaryocytes	Megakaryocyte	CL:0000556	Lung	UBERON:0002048	0.00085202	0.0331837	0.500738	0.0846997	1.07212
Fetal_HCA_Muscle_Myeloid cells	Fetal	Muscular system	Fetal_HCA_Muscle	Myeloid cells	Myeloid cell	CL:0000763	Muscle organ	UBERON:0001630	0.00145559	0.032031	0.520664	0.0849496	1.07084
TS_Skin_langerhans cell	Adult	Integumentary system	TS_Skin	langerhans cell	Langerhans cell	CL:0000453	Skin of body	UBERON:0002097	1.00058e-09	0.0676849	0.248708	0.0855893	1.06758
TS_Spleen_hematopoietic stem cell	Adult	Lymphatic system	TS_Spleen	hematopoietic stem cell	Hematopoietic stem cell	CL:0000037	Spleen	UBERON:0002106	1.05593e-16	0.130306	0.130627	0.0863548	1.06371
FetalThymus_Dendritic cell	Fetal	Lymphatic system	FetalThymus	Dendritic cell	Dendritic cell	CL:0000451	Thymus	UBERON:0002370	0.000301887	0.0368479	0.464207	0.086695	1.06201
AdultAdrenalGland_Endothelial cell	Adult	Endocrine system	AdultAdrenalGland	Endothelial cell	Endothelial cell	CL:0000115	Adrenal gland	UBERON:0002369	0.00343612	0.0319898	0.549815	0.0886549	1.0523
AdultKidney_Loop of Henle	Adult	Urinary system	AdultKidney	Loop of Henle	Kidney loop of Henle epithelial cell	CL:1000909	Kidney	UBERON:0002113	0.00327565	0.0331837	0.547601	0.0910009	1.04095
TS_Lung_adventitial cell	Adult	Respiratory system	TS_Lung	adventitial cell	Adventitial cell	CL:0002503	Lung	UBERON:0002048	0.00139082	0.0353246	0.516605	0.091311	1.03948
AdultFallopiantube_Mast cell	Adult	Reproductive system	AdultFallopiantube	Mast cell	Mast cell	CL:0000097	Fallopian tube	UBERON:0003889	0.00775891	0.032031	0.574908	0.0919747	1.03633
Lake_2017_VisualCortex_Ex5a	Adult	Nervous system	Lake_2017_VisualCortex	Ex5a	Excitatory neuron	CL:0008030	Visual cortex	UBERON:0000411	4.63184e-07	0.0569805	0.323247	0.0919905	1.03626
Madissoon_2020_lung_DC_activated	Adult	Respiratory system	Madissoon_2020_lung	DC_activated	Dendritic cell	CL:0000451	Lung	UBERON:0002048	0.000350934	0.0393182	0.468635	0.0920188	1.03612
Voigt_2019_retina_2_Choriocapillaris	Adult	Sensory system	Voigt_2019_retina_2	Choriocapillaris	Capillary endothelial cell	CL:0002144	Retina	UBERON:0000966	0.00178086	0.0350776	0.525461	0.0920429	1.03601
AdultEsophagus_Stratified epithelial cell	Adult	Digestive system	AdultEsophagus	Stratified epithelial cell	Epithelial cell	CL:0000066	Esophagus	UBERON:0001043	0.00464569	0.0331837	0.560886	0.0927624	1.03263
TS_Spleen_endothelial cell	Adult	Lymphatic system	TS_Spleen	endothelial cell	Endothelial cell	CL:0000115	Spleen	UBERON:0002106	3.78573e-16	0.140146	0.135793	0.0944253	1.02491
FetalIntestine_Macrophage	Fetal	Digestive system	FetalIntestine	Macrophage	Macrophage	CL:0000235	Intestine	UBERON:0000160	0.000697837	0.0394005	0.487085	0.0950607	1.022
AdultThyroid_Smooth muscle cell	Adult	Endocrine system	AdultThyroid	Smooth muscle cell	Smooth muscle cell	CL:0000192	Thyroid gland	UBERON:0002046	0.00442583	0.0348717	0.554982	0.0956995	1.01909
Lake_2017_VisualCortex_Ex3c	Adult	Nervous system	Lake_2017_VisualCortex	Ex3c	Excitatory neuron	CL:0008030	Visual cortex	UBERON:0000411	0.00100056	0.0384536	0.506273	0.0961522	1.01704
TS_Trachea_mast cell	Adult	Respiratory system	TS_Trachea	mast cell	Mast cell	CL:0000097	Trachea	UBERON:0003126	1.89869e-06	0.0575981	0.345387	0.0978241	1.00955
FetalSpinalCord_Fetal mesenchymal progenitor	Fetal	Nervous system	FetalSpinalCord	Fetal mesenchymal progenitor	Mesenchymal stem cell	CL:0000134	Spinal cord	UBERON:0002240	0.00240541	0.0373008	0.537638	0.098453	1.00677
TS_Vasculature_vein or capillary endothelial cell	Adult	Cardiovascular system	TS_Vasculature	vein or capillary endothelial cell	Capillary endothelial cell	CL:0002144	Vasculature	UBERON:0002049	3.91275e-15	0.137675	0.146125	0.0987013	1.00568
AdultFallopiantube_B cell (Plasmocyte)	Adult	Reproductive system	AdultFallopiantube	B cell (Plasmocyte)	B cell	CL:0000236	Fallopian tube	UBERON:0003889	0.0132814	0.033719	0.602214	0.0994353	1.00246
TS_Thymus_cd8-positive, alpha-beta cytotoxic t cell	Adult	Lymphatic system	TS_Thymus	cd8-positive, alpha-beta cytotoxic t cell	T cell	CL:0000084	Thymus	UBERON:0002370	1.51871e-14	0.131417	0.155351	0.0998627	1.0006
TS_Prostate_hillock cell of prostate epithelium	Adult	Reproductive system	TS_Prostate	hillock cell of prostate epithelium	Epithelial cell	CL:0000066	Prostate gland	UBERON:0002367	3.56321e-10	0.0853884	0.239852	0.100115	0.999501
AdultStomach_Mast cell	Adult	Digestive system	AdultStomach	Mast cell	Mast cell	CL:0000097	Stomach	UBERON:0000945	0.00448234	0.0368068	0.557934	0.100329	0.998573
van_Zyl_eye_2020_Fibroblast	Adult	Sensory system	van_Zyl_eye_2020	Fibroblast	Fibroblast	CL:0000057	Eye	UBERON:0000970	0.00327634	0.0377537	0.548339	0.100974	0.995791
TS_Tongue_basal cell	Adult	Digestive system	TS_Tongue	basal cell	Basal cell	CL:0000646	Tongue	UBERON:0001723	4.61514e-15	0.142904	0.148339	0.102893	0.987614
TS_Eye_endothelial cell	Adult	Sensory system	TS_Eye	endothelial cell	Endothelial cell	CL:0000115	Eye	UBERON:0000970	5.65388e-13	0.115608	0.186716	0.104383	0.98137
Madissoon_2020_lung_Macrophage_Dividing	Adult	Respiratory system	Madissoon_2020_lung	Macrophage_Dividing	Macrophage	CL:0000235	Lung	UBERON:0002048	0.0012913	0.0421178	0.513284	0.104508	0.980851
Fetal_HCA_Muscle_Smooth muscle cells	Fetal	Muscular system	Fetal_HCA_Muscle	Smooth muscle cells	Smooth muscle cell	CL:0000192	Muscle organ	UBERON:0001630	0.00510054	0.038536	0.5631	0.104819	0.97956
Braga_2020_lung_Secretory	Adult	Respiratory system	Braga_2020_lung	Secretory	Club cell	CL:0000158	Lung	UBERON:0002048	0.0128242	0.0369303	0.594096	0.105739	0.975764
Voigt_2019_retina_2_Pericytes	Adult	Sensory system	Voigt_2019_retina_2	Pericytes	Pericyte cell	CL:0000669	Retina	UBERON:0000966	0.00324268	0.040471	0.546125	0.106358	0.973231
Segerstolpe_2016_PancreaticIslets_acinar cell	Adult	Digestive system	Segerstolpe_2016_PancreaticIslets	acinar cell	Acinar cell	CL:0000622	Pancreas	UBERON:0001264	3.38148e-06	0.0634443	0.356458	0.108307	0.965342
Madissoon_2020_lung_Basal	Adult	Respiratory system	Madissoon_2020_lung	Basal	Basal cell	CL:0000646	Lung	UBERON:0002048	0.00737956	0.0396887	0.570849	0.108463	0.964719
Voigt_2019_retina_2_Schwann cell	Adult	Sensory system	Voigt_2019_retina_2	Schwann cell	Schwann cell	CL:0002573	Retina	UBERON:0000966	0.00573509	0.0405945	0.564576	0.109455	0.960764
FetalStomach_Dendritic cell	Fetal	Digestive system	FetalStomach	Dendritic cell	Dendritic cell	CL:0000451	Stomach	UBERON:0000945	0.000912247	0.0458232	0.502583	0.109875	0.959101
Lake_2017_FrontalCortex_Ast	Adult	Nervous system	Lake_2017_FrontalCortex	Ast	Astrocyte	CL:0000127	Frontal cortex	UBERON:0001870	0.00064696	0.0480876	0.484871	0.110953	0.954861
TS_Pancreas_plasma cell	Adult	Digestive system	TS_Pancreas	plasma cell	Plasma cell	CL:0000786	Pancreas	UBERON:0001264	4.8792e-11	0.105068	0.22214	0.111042	0.954515
MacParland_2018_liver_Stellate cell	Adult	Digestive system	MacParland_2018_liver	Stellate cell	Hepatic stellate cell	CL:0000632	Liver	UBERON:0002107	0.00509985	0.0415414	0.562362	0.111122	0.9542
AdultSigmoidColon_Epithelial cell	Adult	Digestive system	AdultSigmoidColon	Epithelial cell	Epithelial cell	CL:0000066	Sigmoid colon	UBERON:0001159	0.00794897	0.0416649	0.576384	0.113569	0.944741
TS_Liver_liver dendritic cell	Adult	Digestive system	TS_Liver	liver dendritic cell	Dendritic cell	CL:0000451	Liver	UBERON:0002107	1.67552e-08	0.0863354	0.278229	0.113591	0.944656
TS_Tongue_endothelial cell of lymphatic vessel	Adult	Digestive system	TS_Tongue	endothelial cell of lymphatic vessel	Endothelial cell	CL:0000115	Tongue	UBERON:0001723	5.37421e-12	0.120384	0.201476	0.11446	0.941345
Madissoon_2020_spleen_T_CD4_conv	Adult	Lymphatic system	Madissoon_2020_spleen	T_CD4_conv	T cell	CL:0000084	Spleen	UBERON:0002106	0.00702026	0.0430236	0.569373	0.115359	0.937947
Lake_2017_FrontalCortex_In6b	Adult	Nervous system	Lake_2017_FrontalCortex	In6b	Inhibitory neuron	CL:0008029	Frontal cortex	UBERON:0001870	0.00125716	0.0480464	0.512177	0.115774	0.936389
FetalSkin_Smooth muscle cell	Fetal	Integumentary system	FetalSkin	Smooth muscle cell	Smooth muscle cell	CL:0000192	Skin of body	UBERON:0002097	0.00954923	0.0427766	0.579336	0.116417	0.933984
CordBloodCD34P_Erythroid progenitor cell (RP high)	Neonatal	Reproductive system	CordBloodCD34P	Erythroid progenitor cell (RP high)	Erythroid progenitor cell	CL:0000038	Umbilical cord blood	UBERON:0012168	0.00663944	0.0444234	0.567897	0.118062	0.927891
TS_Lymph_Node_regulatory t cell	Adult	Lymphatic system	TS_Lymph_Node	regulatory t cell	T cell	CL:0000084	Lymph node	UBERON:0000029	5.46872e-13	0.138581	0.18524	0.119687	0.921951
TS_Muscle_capillary endothelial cell	Adult	Muscular system	TS_Muscle	capillary endothelial cell	Capillary endothelial cell	CL:0002144	Muscle organ	UBERON:0001630	1.75243e-12	0.132941	0.194096	0.120172	0.920195
Braga_2020_lung_Alveolar cells type 1	Adult	Respiratory system	Braga_2020_lung	Alveolar cells type 1	Alveolar capillary type 1 endothelial cell	CL:4028002	Lung	UBERON:0002048	0.00746278	0.0464819	0.571956	0.123022	0.910018
TS_Lung_respiratory goblet cell	Adult	Respiratory system	TS_Lung	respiratory goblet cell	Goblet cell	CL:0000160	Lung	UBERON:0002048	1.69874e-13	0.153073	0.17417	0.123294	0.909057
Madissoon_2020_lung_Mast_cells	Adult	Respiratory system	Madissoon_2020_lung	Mast_cells	Mast cell	CL:0000097	Lung	UBERON:0002048	0.0124492	0.0453291	0.591144	0.123784	0.907334
TS_Trachea_connective tissue cell	Adult	Respiratory system	TS_Trachea	connective tissue cell	Connective tissue cell	CL:0002320	Trachea	UBERON:0003126	1.34403e-10	0.116102	0.233579	0.124951	0.903259
TS_Lymph_Node_t cell	Adult	Lymphatic system	TS_Lymph_Node	t cell	T cell	CL:0000084	Lymph node	UBERON:0000029	4.46564e-06	0.0748075	0.364207	0.125407	0.901678
TS_Muscle_mast cell	Adult	Muscular system	TS_Muscle	mast cell	Mast cell	CL:0000097	Muscle organ	UBERON:0001630	0.0129505	0.0462349	0.596679	0.126637	0.897439
TS_Lung_type i pneumocyte	Adult	Respiratory system	TS_Lung	type i pneumocyte	Pneumocyte	CL:0000322	Lung	UBERON:0002048	5.46127e-13	0.150685	0.183764	0.127007	0.896172
TS_Liver_fibroblast	Adult	Digestive system	TS_Liver	fibroblast	Fibroblast	CL:0000057	Liver	UBERON:0002107	2.32815e-09	0.109556	0.254613	0.127737	0.893683
van_Zyl_eye_2020_Melanocyte	Adult	Sensory system	van_Zyl_eye_2020	Melanocyte	Melanocyte	CL:0000148	Eye	UBERON:0000970	0.00994448	0.0480876	0.582288	0.128118	0.892389
TS_Eye_melanocyte	Adult	Sensory system	TS_Eye	melanocyte	Melanocyte	CL:0000148	Eye	UBERON:0000970	5.38714e-14	0.173782	0.163838	0.129799	0.886727
TS_Liver_erythrocyte	Adult	Digestive system	TS_Liver	erythrocyte	Erythrocyte	CL:0000232	Liver	UBERON:0002107	1.81932e-05	0.0725843	0.393358	0.130082	0.885782
Fetal_HCA_Intestine_Vascular endothelial cells	Fetal	Digestive system	Fetal_HCA_Intestine	Vascular endothelial cells	Endothelial cell	CL:0000115	Intestine	UBERON:0000160	0.00465937	0.0510107	0.561624	0.130428	0.88463
Fetal_HCA_Cerebrum_10k_Astrocytes	Fetal	Nervous system	Fetal_HCA_Cerebrum_10k	Astrocytes	Astrocyte	CL:0000127	Cerebral hemisphere	UBERON:0001869	0.000315284	0.061921	0.465683	0.131091	0.882428
TS_Tongue_immune cell	Adult	Digestive system	TS_Tongue	immune cell	Immune cell	NA	Tongue	UBERON:0001723	8.30993e-09	0.110956	0.267897	0.13423	0.872151
FetalMaleGonad_Fetal epithelial progenitor	Fetal	Reproductive system	FetalMaleGonad	Fetal epithelial progenitor	Epithelial fate stem cell	CL:0000036	Immature gonad	UBERON:2005272	0.00513676	0.0531104	0.563838	0.135006	0.869646
FetalLung_Macrophage	Fetal	Respiratory system	FetalLung	Macrophage	Macrophage	CL:0000235	Lung	UBERON:0002048	0.00118406	0.0587509	0.509963	0.135059	0.869476
FetalPancreas_T cell	Fetal	Digestive system	FetalPancreas	T cell	T cell	CL:0000084	Pancreas	UBERON:0001264	0.00248575	0.0557042	0.542435	0.135953	0.866611
AdultEpityphlon_B cell (Plasmocyte)	Adult	Digestive system	AdultEpityphlon	B cell (Plasmocyte)	B cell	CL:0000236	Caecum	UBERON:0001153	0.0315905	0.0478406	0.631734	0.135976	0.866537
Lake_2017_VisualCortex_In6b	Adult	Nervous system	Lake_2017_VisualCortex	In6b	Inhibitory neuron	CL:0008029	Visual cortex	UBERON:0000411	1.35629e-05	0.0780188	0.390406	0.136803	0.863905
van_Zyl_eye_2020_ScEndo	Adult	Sensory system	van_Zyl_eye_2020	ScEndo	Endothelial cell	CL:0000115	Eye	UBERON:0000970	0.00579315	0.0541809	0.566052	0.137536	0.861584
TS_Lung_bronchial smooth muscle cell	Adult	Respiratory system	TS_Lung	bronchial smooth muscle cell	Smooth muscle cell	CL:0000192	Lung	UBERON:0002048	9.96965e-06	0.0802421	0.382657	0.137661	0.861188
TS_Spleen_nk cell	Adult	Lymphatic system	TS_Spleen	nk cell	Natural killer cell	CL:0000623	Spleen	UBERON:0002106	1.71208e-13	0.181399	0.175646	0.141669	0.848725
AdultIleum_Endothelial cell (APC)	Adult	Digestive system	AdultIleum	Endothelial cell (APC)	Endothelial cell	CL:0000115	Ileum	UBERON:0002116	0.00122249	0.0629915	0.510701	0.142729	0.845489
AdultLiver_Neutrophil	Adult	Digestive system	AdultLiver	Neutrophil	Neutrophil	CL:0000775	Liver	UBERON:0002107	0.00919639	0.055663	0.578598	0.142855	0.845105
TS_Bladder_capillary endothelial cell	Adult	Urinary system	TS_Bladder	capillary endothelial cell	Capillary endothelial cell	CL:0002144	Bladder organ	UBERON:0018707	1.69108e-13	0.186957	0.173432	0.143602	0.842839
Fetal_HCA_Adrenal_Vascular endothelial cells	Fetal	Endocrine system	Fetal_HCA_Adrenal	Vascular endothelial cells	Endothelial cell	CL:0000115	Adrenal gland	UBERON:0002369	0.00165685	0.0620445	0.522878	0.143662	0.842658
AdultStomach_Smooth muscle cell	Adult	Digestive system	AdultStomach	Smooth muscle cell	Smooth muscle cell	CL:0000192	Stomach	UBERON:0000945	0.0132722	0.0540574	0.601107	0.143842	0.842114
TS_Uterus_endothelial cell of lymphatic vessel	Adult	Reproductive system	TS_Uterus	endothelial cell of lymphatic vessel	Endothelial cell	CL:0000115	Uterus	UBERON:0000995	4.60326e-12	0.164725	0.197417	0.143928	0.841853
Voigt_2019_retina_1_Pericyte	Adult	Sensory system	Voigt_2019_retina_1	Pericyte	Pericyte cell	CL:0000669	Retina	UBERON:0000966	0.00840221	0.057104	0.577491	0.145493	0.837158
FetalAdrenalGland_Smooth muscle cell	Fetal	Endocrine system	FetalAdrenalGland	Smooth muscle cell	Smooth muscle cell	CL:0000192	Adrenal gland	UBERON:0002369	0.00661222	0.0582156	0.56679	0.145558	0.836965
Fetal_HCA_Eye_Smooth muscle cells	Fetal	Sensory system	Fetal_HCA_Eye	Smooth muscle cells	Smooth muscle cell	CL:0000192	Eye	UBERON:0000970	0.0105443	0.0564453	0.587085	0.146042	0.835522
Fetal_HCA_Adrenal_Stromal cells	Fetal	Endocrine system	Fetal_HCA_Adrenal	Stromal cells	Stromal cell	CL:0000499	Adrenal gland	UBERON:0002369	0.00165685	0.0634855	0.522878	0.146236	0.834944
Fetal_HCA_Kidney_Mesangial cells	Fetal	Urinary system	Fetal_HCA_Kidney	Mesangial cells	Mesangial cell	CL:0000650	Kidney	UBERON:0002113	0.00189766	0.0630326	0.527675	0.14646	0.834282
Lake_2017_VisualCortex_Mic	Adult	Nervous system	Lake_2017_VisualCortex	Mic	Microglial cell	CL:0000129	Visual cortex	UBERON:0000411	0.000265366	0.0723373	0.461993	0.146999	0.832686
TS_Lymph_Node_type i nk t cell	Adult	Lymphatic system	TS_Lymph_Node	type i nk t cell	Natural killer cell	CL:0000623	Lymph node	UBERON:0000029	1.12456e-09	0.134505	0.250185	0.147786	0.830367
Fetal_HCA_Cerebellum_10k_Astrocytes	Fetal	Nervous system	Fetal_HCA_Cerebellum_10k	Astrocytes	Astrocyte	CL:0000127	Cerebellum	UBERON:0002037	0.000558293	0.0703199	0.479705	0.148063	0.829554
Fetal_HCA_Eye_Astrocytes	Fetal	Sensory system	Fetal_HCA_Eye	Astrocytes	Astrocyte	CL:0000127	Eye	UBERON:0000970	0.0105443	0.0580921	0.587085	0.149322	0.825875
TS_Eye_adipocyte	Adult	Sensory system	TS_Eye	adipocyte	Epicardial adipocyte	CL:1000309	Eye	UBERON:0000970	5.4998e-12	0.169418	0.202214	0.149841	0.824368
Fetal_HCA_Kidney_Ureteric bud cells	Fetal	Urinary system	Fetal_HCA_Kidney	Ureteric bud cells	Epithelial cell	CL:0000066	Kidney	UBERON:0002113	0.00343978	0.0630738	0.550923	0.151491	0.819613
FetalIntestine_Dendritic cell	Fetal	Digestive system	FetalIntestine	Dendritic cell	Dendritic cell	CL:0000451	Intestine	UBERON:0000160	0.0013323	0.0676849	0.514391	0.151719	0.818961
VentoTormo_2018_decidua_conventional dendritic cell (DC1)	Maternal-Fetal	Reproductive system	VentoTormo_2018_decidua	conventional dendritic cell (DC1)	Dendritic cell	CL:0000451	Decidua	UBERON:0002450	4.69155e-05	0.0841945	0.421402	0.153939	0.812651
AdultPleura_Neutrophil	Adult	Respiratory system	AdultPleura	Neutrophil	Neutrophil	CL:0000775	Pleura	UBERON:0000977	0.00356529	0.0650088	0.55203	0.155296	0.80884
Voigt_2019_retina_1_Schwann cell 2	Adult	Sensory system	Voigt_2019_retina_1	Schwann cell 2	Schwann cell	CL:0002573	Retina	UBERON:0000966	0.00840221	0.0625386	0.577491	0.156056	0.806719
TS_Muscle_skeletal muscle satellite stem cell	Adult	Muscular system	TS_Muscle	skeletal muscle satellite stem cell	Skeletal muscle satellite cell	CL:0000594	Muscle organ	UBERON:0001630	1.73186e-13	0.205731	0.176384	0.156627	0.805132
TS_Salivary_Gland_acinar cell of salivary gland	Adult	Digestive system	TS_Salivary_Gland	acinar cell of salivary gland	Acinar cell	CL:0000622	Saliva-secreting gland	UBERON:0001044	1.71206e-12	0.19058	0.191882	0.157559	0.802557
TS_Spleen_cd8-positive, alpha-beta t cell	Adult	Lymphatic system	TS_Spleen	cd8-positive, alpha-beta t cell	T cell	CL:0000084	Spleen	UBERON:0002106	1.73475e-12	0.19021	0.193358	0.158252	0.80065
FetalAdrenalGland_Erythroid progenitor cell (RP high)	Fetal	Endocrine system	FetalAdrenalGland	Erythroid progenitor cell (RP high)	Erythroid progenitor cell	CL:0000038	Adrenal gland	UBERON:0002369	0.0112463	0.0626209	0.58893	0.158585	0.799738
Placenta_Fibroblast	Adult	Reproductive system	Placenta	Fibroblast	Fibroblast	CL:0000057	Placenta	UBERON:0001987	0.00983347	0.0635679	0.580812	0.158722	0.799362
FetalRib_Endothelial cell	Fetal	Skeletal system	FetalRib	Endothelial cell	Endothelial cell	CL:0000115	Rib	UBERON:0002228	0.00979589	0.0637325	0.580074	0.158883	0.798923
TS_Small_Intestine_cd8-positive, alpha-beta t cell	Adult	Digestive system	TS_Small_Intestine	cd8-positive, alpha-beta t cell	T cell	CL:0000084	Small intestine	UBERON:0002108	1.70582e-12	0.194121	0.191144	0.159329	0.797705
Madissoon_2020_lung_DC_1	Adult	Respiratory system	Madissoon_2020_lung	DC_1	Dendritic cell	CL:0000451	Lung	UBERON:0002048	0.0012913	0.0730783	0.513284	0.160661	0.79409
TS_Vasculature_endothelial cell	Adult	Cardiovascular system	TS_Vasculature	endothelial cell	Endothelial cell	CL:0000115	Vasculature	UBERON:0002049	1.28474e-07	0.126724	0.302583	0.163392	0.78677
CordBloodCD34P_Dendritic cell	Neonatal	Reproductive system	CordBloodCD34P	Dendritic cell	Dendritic cell	CL:0000451	Umbilical cord blood	UBERON:0012168	0.00663944	0.0677673	0.567897	0.163849	0.785557
AdultDuodenum_Dendritic cell	Adult	Digestive system	AdultDuodenum	Dendritic cell	Dendritic cell	CL:0000451	Duodenum	UBERON:0002114	0.00577133	0.068673	0.565314	0.164945	0.782661
FetalMuscle_Fetal stromal cell	Fetal	Muscular system	FetalMuscle	Fetal stromal cell	Stromal cell	CL:0000499	Muscle organ	UBERON:0001630	0.00322055	0.0712256	0.545387	0.165022	0.782458
AdultTemporalLobe_Smooth muscle cell	Adult	Nervous system	AdultTemporalLobe	Smooth muscle cell	Smooth muscle cell	CL:0000192	Temporal lobe	UBERON:0001871	0.0161919	0.0643089	0.605166	0.165256	0.781843
Madissoon_2020_lung_DC_Monocyte_Dividing	Adult	Respiratory system	Madissoon_2020_lung	DC_Monocyte_Dividing	Dendritic cell	CL:0000451	Lung	UBERON:0002048	0.00424795	0.0720079	0.553506	0.168294	0.773932
TS_Lymph_Node_cd4-positive alpha-beta t cell	Adult	Lymphatic system	TS_Lymph_Node	cd4-positive alpha-beta t cell	T cell	CL:0000084	Lymph node	UBERON:0000029	4.01725e-10	0.166824	0.241328	0.169589	0.770601
FetalLung_Fetal mesenchymal progenitor	Fetal	Respiratory system	FetalLung	Fetal mesenchymal progenitor	Mesenchymal stem cell	CL:0000134	Lung	UBERON:0002048	0.0124746	0.0684672	0.592251	0.170521	0.768222
TS_Lymph_Node_b cell	Adult	Lymphatic system	TS_Lymph_Node	b cell	B cell	CL:0000236	Lymph node	UBERON:0000029	1.62025e-11	0.196673	0.21107	0.173593	0.760467
Madissoon_2020_oesophagus_Glands_duct	Adult	Digestive system	Madissoon_2020_oesophagus	Glands_duct	Salivary gland cell	CL:0009005	Esophagus	UBERON:0001043	0.0105275	0.0714315	0.585609	0.174607	0.757938
FetalIntestine_Smooth muscle cell	Fetal	Digestive system	FetalIntestine	Smooth muscle cell	Smooth muscle cell	CL:0000192	Intestine	UBERON:0000160	0.0131964	0.0700317	0.598155	0.174794	0.757473
Madissoon_2020_oesophagus_Endothelia_Lymphatic	Adult	Digestive system	Madissoon_2020_oesophagus	Endothelia_Lymphatic	Endothelial cell	CL:0000115	Esophagus	UBERON:0001043	0.0105275	0.0716373	0.585609	0.17499	0.756987
FetalPancreas_Smooth muscle cell	Fetal	Digestive system	FetalPancreas	Smooth muscle cell	Smooth muscle cell	CL:0000192	Pancreas	UBERON:0001264	0.0132494	0.070114	0.599262	0.175196	0.756475
TS_Heart_hepatocyte	Adult	Cardiovascular system	TS_Heart	hepatocyte	Hepatocyte	CL:0000182	Heart	UBERON:0000948	1.11467e-10	0.19021	0.229151	0.180144	0.74438
Madissoon_2020_lung_Muscle_cells	Adult	Respiratory system	Madissoon_2020_lung	Muscle_cells	Muscle cell	CL:0000187	Lung	UBERON:0002048	0.00737956	0.0764132	0.570849	0.180249	0.744126
TS_Tongue_pericyte cell	Adult	Digestive system	TS_Tongue	pericyte cell	Pericyte cell	CL:0000669	Tongue	UBERON:0001723	8.3198e-07	0.135699	0.331365	0.184444	0.734136
FetalLung_Fetal epithelial progenitor	Fetal	Respiratory system	FetalLung	Fetal epithelial progenitor	Epithelial fate stem cell	CL:0000036	Lung	UBERON:0002048	0.0124746	0.0767837	0.592251	0.18602	0.730439
FetalSpinalCord_Antigen presenting cell (RPS high)	Fetal	Nervous system	FetalSpinalCord	Antigen presenting cell (RPS high)	Professional antigen presenting cell	CL:0000145	Spinal cord	UBERON:0002240	0.0132688	0.0774424	0.6	0.18907	0.723377
Lake_2017_CerebellarHemisphere_Ast	Adult	Nervous system	Lake_2017_CerebellarHemisphere	Ast	Astrocyte	CL:0000127	Cerebellar hemisphere	UBERON:0002245	0.000800472	0.0932109	0.498893	0.189183	0.723118
TS_Lung_vascular associated smooth muscle cell	Adult	Respiratory system	TS_Lung	vascular associated smooth muscle cell	Smooth muscle cell	CL:0000192	Lung	UBERON:0002048	1.94204e-06	0.138252	0.346494	0.193461	0.713406
Fetal_HCA_Heart_Lymphatic endothelial cells	Fetal	Cardiovascular system	Fetal_HCA_Heart	Lymphatic endothelial cells	Endothelial cell	CL:0000115	Heart	UBERON:0000948	0.0108581	0.0818889	0.588192	0.19426	0.711618
Madissoon_2020_oesophagus_Epi_upper	Adult	Digestive system	Madissoon_2020_oesophagus	Epi_upper	Basal cell	CL:0000646	Esophagus	UBERON:0001043	0.0174567	0.0796657	0.608856	0.195285	0.709331
van_Zyl_eye_2020_SchwalbeLine	Adult	Sensory system	van_Zyl_eye_2020	SchwalbeLine	Schwalbe line	NA	Eye	UBERON:0000970	0.0165653	0.0801185	0.606273	0.195493	0.708868
TS_Spleen_cd4-positive, alpha-beta memory t cell	Adult	Lymphatic system	TS_Spleen	cd4-positive, alpha-beta memory t cell	T cell	CL:0000084	Spleen	UBERON:0002106	3.45367e-07	0.15262	0.31845	0.195579	0.708678
FetalAdrenalGland_Neutrophil	Fetal	Endocrine system	FetalAdrenalGland	Neutrophil	Neutrophil	CL:0000775	Adrenal gland	UBERON:0002369	0.0185641	0.0796657	0.611439	0.195907	0.707949
TS_Mammary_plasma cell	Adult	Endocrine system	TS_Mammary	plasma cell	Plasma cell	CL:0000786	Mammary gland	UBERON:0001911	9.08406e-05	0.114373	0.433948	0.198682	0.701841
FetalIntestine_Fetal enterocyte	Fetal	Digestive system	FetalIntestine	Fetal enterocyte	Enterocyte	CL:0000584	Intestine	UBERON:0000160	0.0217036	0.0803244	0.620295	0.199262	0.700576
TS_Small_Intestine_cd4-positive, alpha-beta t cell	Adult	Digestive system	TS_Small_Intestine	cd4-positive, alpha-beta t cell	T cell	CL:0000084	Small intestine	UBERON:0002108	1.39193e-10	0.213595	0.234686	0.200169	0.698603
Madissoon_2020_spleen_DC_activated	Adult	Lymphatic system	Madissoon_2020_spleen	DC_activated	Dendritic cell	CL:0000451	Spleen	UBERON:0002106	0.00702026	0.0881057	0.569373	0.200281	0.698361
Fetal_HCA_Kidney_Lymphoid cells	Fetal	Urinary system	Fetal_HCA_Kidney	Lymphoid cells	Innate lymphoid cell	CL:0001065	Kidney	UBERON:0002113	0.00343978	0.0923051	0.550923	0.202335	0.69393
AdultGallbladder_Goblet cell	Adult	Digestive system	AdultGallbladder	Goblet cell	Goblet cell	CL:0000160	Gall bladder	UBERON:0002110	0.0119444	0.087694	0.590406	0.205073	0.688091
AdultStomach_Fetal endocrine cell	Adult	Digestive system	AdultStomach	Fetal endocrine cell	Endocrine cell	CL:0000163	Stomach	UBERON:0000945	0.0132722	0.0872411	0.601107	0.207041	0.683943
TS_Muscle_tendon cell	Adult	Muscular system	TS_Muscle	tendon cell	Cell of skeletal muscle	CL:0000188	Muscle organ	UBERON:0001630	8.335e-09	0.196426	0.268635	0.208	0.681936
FetalMuscle_Fetal skeletal muscle cell	Fetal	Muscular system	FetalMuscle	Fetal skeletal muscle cell	Cell of skeletal muscle	CL:0000188	Muscle organ	UBERON:0001630	0.0167139	0.0871588	0.60738	0.208505	0.680884
FetalLiver_Neutrophil (RPS high)	Fetal	Digestive system	FetalLiver	Neutrophil (RPS high)	Neutrophil	CL:0000775	Liver	UBERON:0002107	0.0180702	0.0872823	0.610332	0.209481	0.678854
AdultEsophagus_Stromal cell	Adult	Digestive system	AdultEsophagus	Stromal cell	Stromal cell	CL:0000499	Esophagus	UBERON:0001043	0.0357241	0.0832475	0.642435	0.210097	0.677581
Fetal_HCA_Thymus_Vascular endothelial cells	Fetal	Lymphatic system	Fetal_HCA_Thymus	Vascular endothelial cells	Endothelial cell	CL:0000115	Thymus	UBERON:0002370	0.0206233	0.0869117	0.616974	0.21051	0.676727
TS_Liver_intrahepatic cholangiocyte	Adult	Digestive system	TS_Liver	intrahepatic cholangiocyte	Intrahepatic cholangiocyte	CL:0002538	Liver	UBERON:0002107	8.24959e-06	0.142204	0.377122	0.210528	0.676691
TS_Thymus_naive regulatory t cell	Adult	Lymphatic system	TS_Thymus	naive regulatory t cell	T cell	CL:0000084	Thymus	UBERON:0002370	3.95182e-10	0.224999	0.24059	0.212	0.673663
VentoTormo_2018_decidua_proliferating decidual natural killer cell (dNK p)	Maternal-Fetal	Reproductive system	VentoTormo_2018_decidua	proliferating decidual natural killer cell (dNK p)	Natural killer cell	CL:0000623	Decidua	UBERON:0002450	0.000198199	0.121701	0.452768	0.21482	0.667925
TS_Tongue_tongue muscle cell	Adult	Digestive system	TS_Tongue	tongue muscle cell	Muscle cell	CL:0000187	Tongue	UBERON:0001723	1.95274e-06	0.158796	0.347601	0.215096	0.667367
VentoTormo_2018_decidua_glandular epithelial cell (Epi2)	Maternal-Fetal	Reproductive system	VentoTormo_2018_decidua	glandular epithelial cell (Epi2)	Epithelial cell	CL:0000066	Decidua	UBERON:0002450	0.000198199	0.124418	0.452768	0.218372	0.660802
AdultBladder_Fibroblast	Adult	Urinary system	AdultBladder	Fibroblast	Fibroblast	CL:0000057	Bladder organ	UBERON:0018707	0.0185831	0.0923051	0.612546	0.218972	0.659612
TS_Large_Intestine_cd4-positive, alpha-beta t cell	Adult	Digestive system	TS_Large_Intestine	cd4-positive, alpha-beta t cell	T cell	CL:0000084	Large intestine	UBERON:0000059	1.10836e-09	0.227963	0.249446	0.2199	0.657774
TS_Trachea_plasma cell	Adult	Respiratory system	TS_Trachea	plasma cell	Plasma cell	CL:0000786	Trachea	UBERON:0003126	0.00445436	0.102516	0.55572	0.220202	0.657179
TS_Vasculature_mast cell	Adult	Cardiovascular system	TS_Vasculature	mast cell	Mast cell	CL:0000097	Vasculature	UBERON:0002049	0.0204205	0.0931285	0.615129	0.221107	0.655398
AdultStomach_Epithelial cell	Adult	Digestive system	AdultStomach	Epithelial cell	Epithelial cell	CL:0000066	Stomach	UBERON:0000945	0.05366	0.0858825	0.67048	0.221954	0.653738
Lake_2017_VisualCortex_In7	Adult	Nervous system	Lake_2017_VisualCortex	In7	Inhibitory neuron	CL:0008029	Visual cortex	UBERON:0000411	0.0101505	0.0991395	0.583395	0.222681	0.652317
AdultPancreas_Pancreas exocrine cell	Adult	Digestive system	AdultPancreas	Pancreas exocrine cell	Pancreas exocrine glandular cell	CL:1001599	Pancreas	UBERON:0001264	0.0290695	0.092511	0.628044	0.223432	0.650855
FetalIntestine_T cell	Fetal	Digestive system	FetalIntestine	T cell	T cell	CL:0000084	Intestine	UBERON:0000160	0.0131964	0.099263	0.598155	0.227042	0.643894
Lake_2017_VisualCortex_Ex4	Adult	Nervous system	Lake_2017_VisualCortex	Ex4	Excitatory neuron	CL:0008030	Visual cortex	UBERON:0000411	6.31985e-05	0.139158	0.427306	0.227291	0.643417
TS_Lymph_Node_hematopoietic stem cell	Adult	Lymphatic system	TS_Lymph_Node	hematopoietic stem cell	Hematopoietic stem cell	CL:0000037	Lymph node	UBERON:0000029	5.58689e-08	0.203137	0.294465	0.228289	0.641515
TS_Lung_club cell	Adult	Respiratory system	TS_Lung	club cell	Club cell	CL:0000158	Lung	UBERON:0002048	3.44312e-07	0.188604	0.317343	0.228388	0.641326
FetalPancreas_Fetal fibroblast	Fetal	Digestive system	FetalPancreas	Fetal fibroblast	Fibroblast	CL:0000057	Pancreas	UBERON:0001264	0.0347024	0.093952	0.64059	0.229324	0.63955
FetalMaleGonad_Primordial germ cell	Fetal	Reproductive system	FetalMaleGonad	Primordial germ cell	Primordial germ cell	CL:0000670	Immature gonad	UBERON:2005272	0.0248899	0.0969986	0.62214	0.229779	0.638689
FetalLiver_CB CD34+	Fetal	Digestive system	FetalLiver	CB CD34+	Hematopoietic stem cell	CL:0000037	Liver	UBERON:0002107	0.0105	0.103833	0.584502	0.230744	0.63687
Fetal_HCA_Placenta_Syncytiotrophoblasts and villous cytotrophoblasts	Fetal	Reproductive system	Fetal_HCA_Placenta	Syncytiotrophoblasts and villous cytotrophoblasts	Trophoblast cell	CL:0000351	Placenta	UBERON:0001987	0.0267189	0.097822	0.626199	0.232325	0.633903
TS_Blood_alpha-beta t cell	Adult	Lymphatic system	TS_Blood	alpha-beta t cell	T cell	CL:0000084	Blood	UBERON:0000178	3.11876e-09	0.237803	0.259041	0.233287	0.63211
TS_Thymus_dn4 thymocyte	Adult	Lymphatic system	TS_Thymus	dn4 thymocyte	Thymocyte	CL:0000893	Thymus	UBERON:0002370	3.03708e-09	0.240026	0.256827	0.233411	0.631879
Madissoon_2020_oesophagus_Fibroblast	Adult	Digestive system	Madissoon_2020_oesophagus	Fibroblast	Fibroblast	CL:0000057	Esophagus	UBERON:0001043	0.0174567	0.101857	0.608856	0.234443	0.629962
TS_Spleen_memory b cell	Adult	Lymphatic system	TS_Spleen	memory b cell	B cell	CL:0000236	Spleen	UBERON:0002106	1.12738e-09	0.251472	0.250923	0.237447	0.624433
FetalIntestine_Fetal stromal cell	Fetal	Digestive system	FetalIntestine	Fetal stromal cell	Stromal cell	CL:0000499	Intestine	UBERON:0000160	0.0217036	0.102474	0.620295	0.238729	0.622095
Fetal_HCA_Muscle_Lymphatic endothelial cells	Fetal	Muscular system	Fetal_HCA_Muscle	Lymphatic endothelial cells	Endothelial cell	CL:0000115	Muscle organ	UBERON:0001630	0.0261275	0.102268	0.623616	0.239312	0.621035
ChorionicVillus_Stromal cell	Adult	Reproductive system	ChorionicVillus	Stromal cell	Stromal cell	CL:0000499	Chorionic villus	UBERON:0007106	0.00990097	0.111861	0.58155	0.242814	0.614727
AdultLiver_Antigen presenting cell (RPS high)	Adult	Digestive system	AdultLiver	Antigen presenting cell (RPS high)	Professional antigen presenting cell	CL:0000145	Liver	UBERON:0002107	0.0254852	0.105439	0.622878	0.244512	0.6117
Madissoon_2020_oesophagus_Mast_cell	Adult	Digestive system	Madissoon_2020_oesophagus	Mast_cell	Mast cell	CL:0000097	Esophagus	UBERON:0001043	0.0174567	0.109967	0.608856	0.247982	0.60558
Madissoon_2020_spleen_NK_dividing	Adult	Lymphatic system	Madissoon_2020_spleen	NK_dividing	Natural killer cell	CL:0000623	Spleen	UBERON:0002106	0.0198565	0.110461	0.614022	0.250332	0.601483
Fetal_HCA_Intestine_Stromal cells	Fetal	Digestive system	Fetal_HCA_Intestine	Stromal cells	Stromal cell	CL:0000499	Intestine	UBERON:0000160	0.0137253	0.113343	0.602952	0.251716	0.59909
AdultUterus_Fibroblast	Adult	Reproductive system	AdultUterus	Fibroblast	Fibroblast	CL:0000057	Uterus	UBERON:0000995	0.0305847	0.108979	0.630627	0.252747	0.597314
TS_Large_Intestine_cd8-positive, alpha-beta t cell	Adult	Digestive system	TS_Large_Intestine	cd8-positive, alpha-beta t cell	T cell	CL:0000084	Large intestine	UBERON:0000059	3.04001e-09	0.271728	0.257565	0.256115	0.591565
AdultArtery_B cell (Plasmocyte)	Adult	Cardiovascular system	AdultArtery	B cell (Plasmocyte)	B cell	CL:0000236	Artery	UBERON:0001637	0.0577255	0.104409	0.674539	0.257286	0.589585
AdultLung_Epithelial cell	Adult	Respiratory system	AdultLung	Epithelial cell	Epithelial cell	CL:0000066	Lung	UBERON:0002048	0.0406788	0.11042	0.64797	0.260251	0.584608
TS_Eye_limbal stromal cell	Adult	Sensory system	TS_Eye	limbal stromal cell	Stromal cell	CL:0000499	Eye	UBERON:0000970	2.21152e-08	0.252666	0.285609	0.261869	0.581917
TS_Large_Intestine_intestinal enteroendocrine cell	Adult	Digestive system	TS_Large_Intestine	intestinal enteroendocrine cell	Endocrine cell	CL:0000163	Large intestine	UBERON:0000059	3.41272e-07	0.229198	0.315867	0.26248	0.580904
Lake_2017_VisualCortex_Ex3d	Adult	Nervous system	Lake_2017_VisualCortex	Ex3d	Excitatory neuron	CL:0008030	Visual cortex	UBERON:0000411	0.00337536	0.132076	0.549077	0.262805	0.580367
van_Zyl_eye_2020_Pericyte	Adult	Sensory system	van_Zyl_eye_2020	Pericyte	Pericyte cell	CL:0000669	Eye	UBERON:0000970	0.0267661	0.115814	0.627306	0.263147	0.579801
Lake_2017_FrontalCortex_In6a	Adult	Nervous system	Lake_2017_FrontalCortex	In6a	Inhibitory neuron	CL:0008029	Frontal cortex	UBERON:0001870	0.0126786	0.123019	0.593358	0.264047	0.578319
CordBlood_Erythroid progenitor cell (RP high)	Neonatal	Reproductive system	CordBlood	Erythroid progenitor cell (RP high)	Erythroid progenitor cell	CL:0000038	Umbilical cord blood	UBERON:0012168	0.0405288	0.113014	0.646494	0.264227	0.578022
CordBlood_CB CD34+	Neonatal	Reproductive system	CordBlood	CB CD34+	Hematopoietic stem cell	CL:0000037	Umbilical cord blood	UBERON:0012168	0.0405288	0.11322	0.646494	0.264575	0.57745
TS_Bone_Marrow_memory b cell	Adult	Lymphatic system	TS_Bone_Marrow	memory b cell	B cell	CL:0000236	Bone marrow	UBERON:0002371	9.97094e-06	0.192186	0.383764	0.266032	0.575066
FetalKidney_Fetal mesenchymal progenitor	Fetal	Urinary system	FetalKidney	Fetal mesenchymal progenitor	Mesenchymal stem cell	CL:0000134	Kidney	UBERON:0002113	0.0205547	0.120054	0.616236	0.266626	0.574098
TS_Small_Intestine_b cell	Adult	Digestive system	TS_Small_Intestine	b cell	B cell	CL:0000236	Small intestine	UBERON:0002108	2.15579e-08	0.262094	0.282657	0.266888	0.573671
FetalSpinalCord_Neutrophil (RPS high)	Fetal	Nervous system	FetalSpinalCord	Neutrophil (RPS high)	Neutrophil	CL:0000775	Spinal cord	UBERON:0002240	0.0549628	0.110297	0.671956	0.266971	0.573535
Fetal_HCA_Stomach_Myeloid cells	Fetal	Digestive system	Fetal_HCA_Stomach	Myeloid cells	Myeloid cell	CL:0000763	Stomach	UBERON:0000945	0.0197714	0.120878	0.613284	0.267018	0.57346
Fetal_HCA_Placenta_Smooth muscle cells	Fetal	Reproductive system	Fetal_HCA_Placenta	Smooth muscle cells	Smooth muscle cell	CL:0000192	Placenta	UBERON:0001987	0.0267189	0.118449	0.626199	0.267122	0.573291
TS_Lung_pericyte cell	Adult	Respiratory system	TS_Lung	pericyte cell	Pericyte cell	CL:0000669	Lung	UBERON:0002048	9.65415e-05	0.170324	0.436162	0.267425	0.572798
TS_Blood_cd4-positive, alpha-beta t cell	Adult	Lymphatic system	TS_Blood	cd4-positive, alpha-beta t cell	T cell	CL:0000084	Blood	UBERON:0000178	1.41622e-07	0.243773	0.304797	0.267457	0.572746
CordBlood_Dendritic cell	Neonatal	Reproductive system	CordBlood	Dendritic cell	Dendritic cell	CL:0000451	Umbilical cord blood	UBERON:0012168	0.0405288	0.115278	0.646494	0.268043	0.571795
Fetal_HCA_Lung_Stromal cells	Fetal	Respiratory system	Fetal_HCA_Lung	Stromal cells	Stromal cell	CL:0000499	Lung	UBERON:0002048	0.0151728	0.123966	0.60369	0.268847	0.570495
FetalAdrenalGland_Fetal fibroblast	Fetal	Endocrine system	FetalAdrenalGland	Fetal fibroblast	Fibroblast	CL:0000057	Adrenal gland	UBERON:0002369	0.0185641	0.123966	0.611439	0.271331	0.5665
FetalKidney_Neutrophil	Fetal	Urinary system	FetalKidney	Neutrophil	Neutrophil	CL:0000775	Kidney	UBERON:0002113	0.0329085	0.119519	0.637269	0.272281	0.564983
TS_Small_Intestine_small intestine goblet cell	Adult	Digestive system	TS_Small_Intestine	small intestine goblet cell	Goblet cell	CL:0000160	Small intestine	UBERON:0002108	3.42747e-07	0.242208	0.316605	0.273614	0.562861
TS_Blood_cd4-positive, alpha-beta memory t cell	Adult	Lymphatic system	TS_Blood	cd4-positive, alpha-beta memory t cell	T cell	CL:0000084	Blood	UBERON:0000178	2.19518e-08	0.273416	0.284502	0.276439	0.558401
TS_Bladder_endothelial cell of lymphatic vessel	Adult	Urinary system	TS_Bladder	endothelial cell of lymphatic vessel	Endothelial cell	CL:0000115	Bladder organ	UBERON:0018707	0.000741828	0.161555	0.491882	0.280707	0.551746
TS_Blood_cd8-positive, alpha-beta t cell	Adult	Lymphatic system	TS_Blood	cd8-positive, alpha-beta t cell	T cell	CL:0000084	Blood	UBERON:0000178	8.36344e-09	0.295278	0.269373	0.280894	0.551457
Fetal_HCA_Stomach_Vascular endothelial cells	Fetal	Digestive system	Fetal_HCA_Stomach	Vascular endothelial cells	Epithelial cell	CL:0000066	Stomach	UBERON:0000945	0.0326302	0.125077	0.636162	0.28097	0.551341
TS_Small_Intestine_goblet cell	Adult	Digestive system	TS_Small_Intestine	goblet cell	Goblet cell	CL:0000160	Small intestine	UBERON:0002108	8.23773e-07	0.24262	0.329151	0.281701	0.550211
TS_Bone_Marrow_erythrocyte	Adult	Lymphatic system	TS_Bone_Marrow	erythrocyte	Erythrocyte	CL:0000232	Bone marrow	UBERON:0002371	0.000386106	0.169212	0.472325	0.281864	0.54996
AdultPeripheralBlood_Antigen presenting cell (RPS high)	Adult	Lymphatic system	AdultPeripheralBlood	Antigen presenting cell (RPS high)	Professional antigen presenting cell	CL:0000145	Blood	UBERON:0000178	0.0614516	0.11989	0.676015	0.284696	0.545618
FetalCalvaria_Endothelial cell	Fetal	Skeletal system	FetalCalvaria	Endothelial cell	Endothelial cell	CL:0000115	Vault of skull	UBERON:0004339	0.0316215	0.128865	0.632472	0.285842	0.543875
TS_Blood_memory b cell	Adult	Lymphatic system	TS_Blood	memory b cell	B cell	CL:0000236	Blood	UBERON:0000178	2.19518e-08	0.286755	0.284502	0.286039	0.543574
FetalSpinalCord_Fetal neuron	Fetal	Nervous system	FetalSpinalCord	Fetal neuron	Neuron	CL:0000540	Spinal cord	UBERON:0002240	0.0353566	0.128247	0.641328	0.287706	0.54105
AdultBladder_Macrophage	Adult	Urinary system	AdultBladder	Macrophage	Macrophage	CL:0000235	Bladder organ	UBERON:0018707	0.0300086	0.130676	0.62952	0.287743	0.540995
Fetal_HCA_Liver_Megakaryocytes	Fetal	Digestive system	Fetal_HCA_Liver	Megakaryocytes	Megakaryocyte	CL:0000556	Liver	UBERON:0002107	0.0263707	0.133517	0.624723	0.290603	0.536701
Madissoon_2020_spleen_T_CD8_activated	Adult	Lymphatic system	Madissoon_2020_spleen	T_CD8_activated	T cell	CL:0000084	Spleen	UBERON:0002106	0.0318739	0.132447	0.63321	0.291732	0.535015
van_Zyl_eye_2020_CollectorChnlAqVein	Adult	Sensory system	van_Zyl_eye_2020	CollectorChnlAqVein	Smooth muscle cell	CL:0000192	Eye	UBERON:0000970	0.0165653	0.139487	0.606273	0.293466	0.532442
TS_Prostate_cd8b-positive nk t cell	Adult	Reproductive system	TS_Prostate	cd8b-positive nk t cell	Natural killer cell	CL:0000623	Prostate gland	UBERON:0002367	0.000366321	0.180699	0.470111	0.294407	0.531052
TS_Lymph_Node_mature nk t cell	Adult	Lymphatic system	TS_Lymph_Node	mature nk t cell	Natural killer cell	CL:0000623	Lymph node	UBERON:0000029	4.46564e-06	0.234798	0.364207	0.295801	0.529
VentoTormo_2018_decidua_decidual natural killer cell (dNK2)	Maternal-Fetal	Reproductive system	VentoTormo_2018_decidua	decidual natural killer cell (dNK2)	Natural killer cell	CL:0000623	Decidua	UBERON:0002450	0.0078665	0.152003	0.575646	0.30066	0.521925
Fetal_HCA_Adrenal_Schwann cells	Fetal	Endocrine system	Fetal_HCA_Adrenal	Schwann cells	Schwann cell	CL:0002573	Adrenal gland	UBERON:0002369	0.0155091	0.145374	0.604428	0.301557	0.520631
Fetal_HCA_Heart_Smooth muscle cells	Fetal	Cardiovascular system	Fetal_HCA_Heart	Smooth muscle cells	Smooth muscle cell	CL:0000192	Heart	UBERON:0000948	0.0293221	0.140022	0.628782	0.301982	0.520018
AdultEsophagus_Mast cell	Adult	Digestive system	AdultEsophagus	Mast cell	Mast cell	CL:0000097	Esophagus	UBERON:0001043	0.0357241	0.137511	0.642435	0.302707	0.518978
Fetal_HCA_Eye_Retinal pigment cells	Fetal	Sensory system	Fetal_HCA_Eye	Retinal pigment cells	Retinal pigment epithelial cell	CL:0002586	Eye	UBERON:0000970	0.0470906	0.135411	0.654982	0.303555	0.517762
AdultRectum_T cell	Adult	Digestive system	AdultRectum	T cell	T cell	CL:0000084	Rectum	UBERON:0001052	0.0361981	0.138252	0.64428	0.304478	0.516444
FetalKidney_Smooth muscle cell	Fetal	Urinary system	FetalKidney	Smooth muscle cell	Smooth muscle cell	CL:0000192	Kidney	UBERON:0002113	0.0329085	0.139981	0.637269	0.304799	0.515987
Fetal_HCA_Eye_Lens fibre cells	Fetal	Sensory system	Fetal_HCA_Eye	Lens fibre cells	Lens fibre cell	CL:0011004	Eye	UBERON:0000970	0.0470906	0.136687	0.654982	0.305577	0.51488
AdultEsophagus_B cell (Plasmocyte)	Adult	Digestive system	AdultEsophagus	B cell (Plasmocyte)	B cell	CL:0000236	Esophagus	UBERON:0001043	0.0550353	0.133764	0.673063	0.306791	0.513157
van_Zyl_eye_2020_MastCell	Adult	Sensory system	van_Zyl_eye_2020	MastCell	Mast cell	CL:0000097	Eye	UBERON:0000970	0.041934	0.138705	0.649815	0.307034	0.512814
NeonatalAdrenalGland_Smooth muscle cell	Neonatal	Endocrine system	NeonatalAdrenalGland	Smooth muscle cell	Smooth muscle cell	CL:0000192	Adrenal gland	UBERON:0002369	0.0498571	0.13714	0.65941	0.307753	0.511797
AdultCervix_Stratified epithelial cell	Adult	Reproductive system	AdultCervix	Stratified epithelial cell	Epithelial cell	CL:0000066	Uterine cervix	UBERON:0000002	0.023156	0.146033	0.621402	0.308507	0.510735
Fetal_HCA_Liver_Vascular endothelial cells	Fetal	Digestive system	Fetal_HCA_Liver	Vascular endothelial cells	Endothelial cell	CL:0000115	Liver	UBERON:0002107	0.0263707	0.146115	0.624723	0.309792	0.508929
VentoTormo_2018_decidua_decidual natural killer cell (dNK1)	Maternal-Fetal	Reproductive system	VentoTormo_2018_decidua	decidual natural killer cell (dNK1)	Natural killer cell	CL:0000623	Decidua	UBERON:0002450	0.00141297	0.177117	0.519557	0.311563	0.506455
TS_Liver_nk cell	Adult	Digestive system	TS_Liver	nk cell	Natural killer cell	CL:0000623	Liver	UBERON:0002107	3.65043e-06	0.263	0.357196	0.316123	0.500144
FetalLung_Smooth muscle cell	Fetal	Respiratory system	FetalLung	Smooth muscle cell	Smooth muscle cell	CL:0000192	Lung	UBERON:0002048	0.0523313	0.141381	0.667897	0.31727	0.498571
van_Zyl_eye_2020_CribiformJCT	Adult	Sensory system	van_Zyl_eye_2020	CribiformJCT	Trabecular meshwork cell	CL:0002367	Eye	UBERON:0000970	0.041934	0.145416	0.649815	0.317424	0.49836
TS_Blood_hematopoietic stem cell	Adult	Lymphatic system	TS_Blood	hematopoietic stem cell	Hematopoietic stem cell	CL:0000037	Blood	UBERON:0000178	8.35236e-07	0.287826	0.332103	0.32	0.494849
AdultPleura_Mesothelial cell	Adult	Respiratory system	AdultPleura	Mesothelial cell	Mesothelial cell	CL:0000077	Pleura	UBERON:0000977	0.0460016	0.148421	0.652399	0.322908	0.490922
Lake_2017_FrontalCortex_In4a	Adult	Nervous system	Lake_2017_FrontalCortex	In4a	Inhibitory neuron	CL:0008029	Frontal cortex	UBERON:0001870	0.0208771	0.158673	0.61845	0.325938	0.486865
TS_Spleen_type i nk t cell	Adult	Lymphatic system	TS_Spleen	type i nk t cell	Natural killer cell	CL:0000623	Spleen	UBERON:0002106	8.29569e-07	0.296842	0.330627	0.325968	0.486825
TS_Thymus_b cell	Adult	Lymphatic system	TS_Thymus	b cell	B cell	CL:0000236	Thymus	UBERON:0002370	9.9055e-06	0.259377	0.380812	0.327427	0.484885
TS_Trachea_cd4-positive, alpha-beta t cell	Adult	Respiratory system	TS_Trachea	cd4-positive, alpha-beta t cell	T cell	CL:0000084	Trachea	UBERON:0003126	9.51123e-05	0.227428	0.434686	0.327627	0.484621
FetalEyes_Fetal epithelial progenitor	Fetal	Sensory system	FetalEyes	Fetal epithelial progenitor	Epithelial fate stem cell	CL:0000036	Eye	UBERON:0000970	0.0626679	0.14661	0.677491	0.328706	0.483193
TS_Vasculature_lymphatic endothelial cells	Adult	Cardiovascular system	TS_Vasculature	lymphatic endothelial cells	Endothelial cell	CL:0000115	Vasculature	UBERON:0002049	4.36849e-05	0.239491	0.416236	0.329532	0.482102
TS_Pancreas_pancreatic acinar cell	Adult	Digestive system	TS_Pancreas	pancreatic acinar cell	Acinar cell	CL:0000622	Pancreas	UBERON:0001264	4.48325e-06	0.273416	0.365314	0.329988	0.481502
TS_Uterus_epithelial cell of uterus	Adult	Reproductive system	TS_Uterus	epithelial cell of uterus	Epithelial cell	CL:0000066	Uterus	UBERON:0000995	0.00241835	0.186586	0.540221	0.332093	0.478741
Madissoon_2020_lung_Plasma_cells	Adult	Respiratory system	Madissoon_2020_lung	Plasma_cells	Plasma cell	CL:0000786	Lung	UBERON:0002048	0.0745956	0.148298	0.683395	0.333348	0.477102
Fetal_HCA_Intestine_Smooth muscle cells	Fetal	Digestive system	Fetal_HCA_Intestine	Smooth muscle cells	Smooth muscle cell	CL:0000192	Intestine	UBERON:0000160	0.0357628	0.157561	0.643542	0.333466	0.476949
Madissoon_2020_oesophagus_NK_T_CD8_Cytotoxic	Adult	Digestive system	Madissoon_2020_oesophagus	NK_T_CD8_Cytotoxic	T cell	CL:0000084	Esophagus	UBERON:0001043	0.0438045	0.157355	0.650923	0.335815	0.473899
TS_Prostate_luminal cell of prostate epithelium	Adult	Reproductive system	TS_Prostate	luminal cell of prostate epithelium	Luminal cell of prostate epithelium	CL:0002340	Prostate gland	UBERON:0002367	4.13107e-06	0.282968	0.362731	0.336305	0.473267
MacParland_2018_liver_B cell	Adult	Digestive system	MacParland_2018_liver	B cell	B cell	CL:0000236	Liver	UBERON:0002107	0.0585844	0.15505	0.675277	0.340975	0.467277
TS_Trachea_cd8-positive, alpha-beta t cell	Adult	Respiratory system	TS_Trachea	cd8-positive, alpha-beta t cell	T cell	CL:0000084	Trachea	UBERON:0003126	4.56874e-05	0.250154	0.419188	0.341337	0.466817
FetalHeart_Stromal cell	Fetal	Cardiovascular system	FetalHeart	Stromal cell	Stromal cell	CL:0000499	Heart	UBERON:0000948	0.0461965	0.160731	0.653137	0.341602	0.46648
TS_Lymph_Node_cd4-positive, alpha-beta memory t cell	Adult	Lymphatic system	TS_Lymph_Node	cd4-positive, alpha-beta memory t cell	T cell	CL:0000084	Lymph node	UBERON:0000029	0.051035	0.163695	0.664945	0.350252	0.455619
FetalPancreas_CB CD34+	Fetal	Digestive system	FetalPancreas	CB CD34+	Hematopoietic stem cell	CL:0000037	Pancreas	UBERON:0001264	0.0535797	0.163613	0.669373	0.351736	0.453784
Segerstolpe_2016_PancreaticIslets_pancreatic A cell	Adult	Digestive system	Segerstolpe_2016_PancreaticIslets	pancreatic A cell	Pancreatic A cell	CL:0000171	Pancreas	UBERON:0001264	0.00118149	0.2166	0.509225	0.353458	0.451662
CordBlood_Erythroid cell	Neonatal	Reproductive system	CordBlood	Erythroid cell	Erythroid lineage cell	CL:0000764	Umbilical cord blood	UBERON:0012168	0.0644358	0.162954	0.678229	0.353948	0.451061
TS_Trachea_t cell	Adult	Respiratory system	TS_Trachea	t cell	T cell	CL:0000084	Trachea	UBERON:0003126	0.000193001	0.246037	0.449446	0.35408	0.450898
Fetal_HCA_Stomach_Stromal cells	Fetal	Digestive system	Fetal_HCA_Stomach	Stromal cells	Stromal cell	CL:0000499	Stomach	UBERON:0000945	0.0519818	0.167401	0.66679	0.356367	0.448103
AdultUterus_Endothelial cell (APC)	Adult	Reproductive system	AdultUterus	Endothelial cell (APC)	Endothelial cell	CL:0000115	Uterus	UBERON:0000995	0.0305847	0.177611	0.630627	0.357211	0.447075
Madissoon_2020_lung_Alveolar_Type1	Adult	Respiratory system	Madissoon_2020_lung	Alveolar_Type1	Alveolar capillary type 2 endothelial cell	CL:4028003	Lung	UBERON:0002048	0.0323914	0.177858	0.635424	0.359415	0.444404
TS_Pancreas_nk cell	Adult	Digestive system	TS_Pancreas	nk cell	Natural killer cell	CL:0000623	Pancreas	UBERON:0001264	1.00323e-05	0.29536	0.38524	0.361089	0.442386
FetalFemaleGonad_Erythroid cell	Fetal	Reproductive system	FetalFemaleGonad	Erythroid cell	Erythroid lineage cell	CL:0000764	Immature gonad	UBERON:2005272	0.0510507	0.171147	0.665683	0.361405	0.442006
TS_Prostate_club cell of prostate epithelium	Adult	Reproductive system	TS_Prostate	club cell of prostate epithelium	Club cell	CL:0000158	Prostate gland	UBERON:0002367	4.13107e-06	0.315451	0.362731	0.362477	0.440719
TS_Vasculature_plasma cell	Adult	Cardiovascular system	TS_Vasculature	plasma cell	Plasma cell	CL:0000786	Vasculature	UBERON:0002049	0.0204205	0.186134	0.615129	0.362634	0.440532
AdultJeJunum_B cell (Plasmocyte)	Adult	Digestive system	AdultJeJunum	B cell (Plasmocyte)	B cell	CL:0000236	Jejunum	UBERON:0002115	0.101461	0.163737	0.701845	0.363547	0.43944
FetalSpinalCord_Dendritic cell	Fetal	Nervous system	FetalSpinalCord	Dendritic cell	Dendritic cell	CL:0000451	Spinal cord	UBERON:0002240	0.0549628	0.173247	0.671956	0.366775	0.4356
AdultCervix_Basal cell	Adult	Reproductive system	AdultCervix	Basal cell	Basal cell	CL:0000646	Uterine cervix	UBERON:0000002	0.0564074	0.172959	0.673801	0.367045	0.435281
CordBloodCD34P_CB CD34+	Neonatal	Reproductive system	CordBloodCD34P	CB CD34+	Hematopoietic stem cell	CL:0000037	Umbilical cord blood	UBERON:0012168	0.0524411	0.174729	0.668635	0.367668	0.434544
TS_Small_Intestine_intestinal enteroendocrine cell	Adult	Digestive system	TS_Small_Intestine	intestinal enteroendocrine cell	Endocrine cell	CL:0000163	Small intestine	UBERON:0002108	9.93727e-06	0.309523	0.38155	0.370384	0.431347
AdultLung_Smooth muscle cell	Adult	Respiratory system	AdultLung	Smooth muscle cell	Smooth muscle cell	CL:0000192	Lung	UBERON:0002048	0.0619252	0.176788	0.676753	0.373671	0.42751
Fetal_HCA_Stomach_Lymphatic endothelial cells	Fetal	Digestive system	Fetal_HCA_Stomach	Lymphatic endothelial cells	Epithelial cell	CL:0000066	Stomach	UBERON:0000945	0.0519818	0.180493	0.66679	0.375175	0.425766
FetalFemaleGonad_Erythroid progenitor cell (RP high)	Fetal	Reproductive system	FetalFemaleGonad	Erythroid progenitor cell (RP high)	Erythroid progenitor cell	CL:0000038	Immature gonad	UBERON:2005272	0.0772879	0.174359	0.690775	0.375369	0.425541
NeonatalAdrenalGland_Dendritic cell	Neonatal	Endocrine system	NeonatalAdrenalGland	Dendritic cell	Dendritic cell	CL:0000451	Adrenal gland	UBERON:0002369	0.0498571	0.183416	0.65941	0.376435	0.42431
TS_Small_Intestine_mature enterocyte	Adult	Digestive system	TS_Small_Intestine	mature enterocyte	Enterocyte	CL:0000584	Small intestine	UBERON:0002108	0.152766	0.167813	0.746125	0.385365	0.414128
TS_Large_Intestine_b cell	Adult	Digestive system	TS_Large_Intestine	b cell	B cell	CL:0000236	Large intestine	UBERON:0000059	9.90069e-06	0.329491	0.380074	0.38541	0.414077
AdultPeripheralBlood_B cell (Plasmocyte)	Adult	Lymphatic system	AdultPeripheralBlood	B cell (Plasmocyte)	B cell	CL:0000236	Blood	UBERON:0000178	0.0944642	0.179176	0.699631	0.385672	0.413782
Lake_2017_VisualCortex_In4b	Adult	Nervous system	Lake_2017_VisualCortex	In4b	Inhibitory neuron	CL:0008029	Visual cortex	UBERON:0000411	0.0101505	0.217053	0.583395	0.388304	0.410828
FetalAdrenalGland_Fetal stromal cell	Fetal	Endocrine system	FetalAdrenalGland	Fetal stromal cell	Stromal cell	CL:0000499	Adrenal gland	UBERON:0002369	0.0695002	0.186381	0.680074	0.388562	0.410539
Fetal_HCA_Adrenal_Erythroblasts	Fetal	Endocrine system	Fetal_HCA_Adrenal	Erythroblasts	Erythroblast	CL:0000765	Adrenal gland	UBERON:0002369	0.0396058	0.197126	0.645018	0.389383	0.409623
FetalRib_Fetal stromal cell	Fetal	Skeletal system	FetalRib	Fetal stromal cell	Stromal cell	CL:0000499	Rib	UBERON:0002228	0.0689659	0.188151	0.678967	0.390615	0.408251
Fetal_HCA_Liver_Mesothelial cells	Fetal	Digestive system	Fetal_HCA_Liver	Mesothelial cells	Mesothelial cell	CL:0000077	Liver	UBERON:0002107	0.0416906	0.198567	0.648708	0.3928	0.405829
TS_Thymus_memory b cell	Adult	Lymphatic system	TS_Thymus	memory b cell	B cell	CL:0000236	Thymus	UBERON:0002370	0.000740279	0.262917	0.490775	0.393253	0.405328
TS_Lymph_Node_memory b cell	Adult	Lymphatic system	TS_Lymph_Node	memory b cell	B cell	CL:0000236	Lymph node	UBERON:0000029	0.00139442	0.251101	0.518081	0.395414	0.402948
TS_Prostate_nkt cell	Adult	Reproductive system	TS_Prostate	nkt cell	Natural killer cell	CL:0000623	Prostate gland	UBERON:0002367	0.0496465	0.200379	0.658303	0.399111	0.398906
Madissoon_2020_spleen_NK_FCGR3Apos	Adult	Lymphatic system	Madissoon_2020_spleen	NK_FCGR3Apos	Natural killer cell	CL:0000623	Spleen	UBERON:0002106	0.049572	0.201161	0.656458	0.399402	0.398589
TS_Blood_naive thymus-derived cd4-positive, alpha-beta t cell	Adult	Lymphatic system	TS_Blood	naive thymus-derived cd4-positive, alpha-beta t cell	T cell	CL:0000084	Blood	UBERON:0000178	2.1941e-05	0.335543	0.398893	0.403018	0.394675
TS_Bladder_t cell	Adult	Urinary system	TS_Bladder	t cell	T cell	CL:0000084	Bladder organ	UBERON:0018707	0.000385707	0.284779	0.471587	0.403927	0.393697
FetalKidney_Fetal neuron	Fetal	Urinary system	FetalKidney	Fetal neuron	Neuron	CL:0000540	Kidney	UBERON:0002113	0.0766967	0.19655	0.68893	0.406153	0.39131
AdultGallbladder_Smooth muscle cell	Adult	Digestive system	AdultGallbladder	Smooth muscle cell	Smooth muscle cell	CL:0000192	Gall bladder	UBERON:0002110	0.0746404	0.198238	0.684133	0.406577	0.390857
TS_Thymus_dn1 thymic pro-t cell	Adult	Lymphatic system	TS_Thymus	dn1 thymic pro-t cell	T cell	CL:0000084	Thymus	UBERON:0002370	0.00019478	0.303759	0.450185	0.408823	0.388465
AdultPancreas_Fetal endocrine cell	Adult	Digestive system	AdultPancreas	Fetal endocrine cell	Endocrine cell	CL:0000163	Pancreas	UBERON:0001264	0.104101	0.194285	0.704797	0.409189	0.388076
TS_Thymus_nk cell	Adult	Lymphatic system	TS_Thymus	nk cell	Natural killer cell	CL:0000623	Thymus	UBERON:0002370	0.000384776	0.291696	0.470849	0.41001	0.387206
FetalKidney_Loop of Henle	Fetal	Urinary system	FetalKidney	Loop of Henle	Kidney loop of Henle epithelial cell	CL:1000909	Kidney	UBERON:0002113	0.0766967	0.199843	0.68893	0.410671	0.386506
TS_Lung_endothelial cell of lymphatic vessel	Adult	Respiratory system	TS_Lung	endothelial cell of lymphatic vessel	Endothelial cell	CL:0000115	Lung	UBERON:0002048	0.0210529	0.223764	0.619188	0.412401	0.38468
NeonatalAdrenalGland_Endothelial cell	Neonatal	Endocrine system	NeonatalAdrenalGland	Endothelial cell	Endothelial cell	CL:0000115	Adrenal gland	UBERON:0002369	0.0756865	0.202478	0.687085	0.413523	0.383501
TS_Lymph_Node_innate lymphoid cell	Adult	Lymphatic system	TS_Lymph_Node	innate lymphoid cell	Innate lymphoid cell	CL:0001065	Lymph node	UBERON:0000029	0.153025	0.185928	0.748708	0.413692	0.383323
TS_Uterus_nk cell	Adult	Reproductive system	TS_Uterus	nk cell	Natural killer cell	CL:0000623	Uterus	UBERON:0000995	0.00429957	0.251472	0.554244	0.414029	0.382969
FetalAdrenalGland_Neutrophil (RPS high)	Fetal	Endocrine system	FetalAdrenalGland	Neutrophil (RPS high)	Neutrophil	CL:0000775	Adrenal gland	UBERON:0002369	0.0695002	0.206307	0.680074	0.415854	0.38106
AdultRectum_B cell (Plasmocyte)	Adult	Digestive system	AdultRectum	B cell (Plasmocyte)	B cell	CL:0000236	Rectum	UBERON:0001052	0.124948	0.194738	0.726568	0.418179	0.378638
AdultFallopiantube_Smooth muscle cell	Adult	Reproductive system	AdultFallopiantube	Smooth muscle cell	Smooth muscle cell	CL:0000192	Fallopian tube	UBERON:0003889	0.0826234	0.203878	0.695203	0.41866	0.378139
TS_Spleen_erythrocyte	Adult	Lymphatic system	TS_Spleen	erythrocyte	Erythrocyte	CL:0000232	Spleen	UBERON:0002106	0.000743638	0.290461	0.492989	0.421499	0.375203
TS_Salivary_Gland_memory b cell	Adult	Digestive system	TS_Salivary_Gland	memory b cell	B cell	CL:0000236	Saliva-secreting gland	UBERON:0001044	9.9729e-06	0.372802	0.384502	0.421789	0.374904
Fetal_HCA_Stomach_Goblet cells	Fetal	Digestive system	Fetal_HCA_Stomach	Goblet cells	Goblet cell	CL:0000160	Stomach	UBERON:0000945	0.079898	0.20816	0.693727	0.42385	0.372788
AdultSpleen_Erythroid progenitor cell (RP high)	Adult	Lymphatic system	AdultSpleen	Erythroid progenitor cell (RP high)	Erythroid progenitor cell	CL:0000038	Spleen	UBERON:0002106	0.0709909	0.212648	0.681919	0.425014	0.371596
TS_Eye_plasma cell	Adult	Sensory system	TS_Eye	plasma cell	Plasma cell	CL:0000786	Eye	UBERON:0000970	0.000747987	0.294207	0.495203	0.426333	0.370251
FetalLung_Fetal stromal cell	Fetal	Respiratory system	FetalLung	Fetal stromal cell	Stromal cell	CL:0000499	Lung	UBERON:0002048	0.0790382	0.210836	0.692989	0.427132	0.369438
TS_Lymph_Node_naive b cell	Adult	Lymphatic system	TS_Lymph_Node	naive b cell	B cell	CL:0000236	Lymph node	UBERON:0000029	0.00450052	0.261023	0.560148	0.427333	0.369234
TS_Blood_cd8-positive, alpha-beta cytokine secreting effector t cell	Adult	Lymphatic system	TS_Blood	cd8-positive, alpha-beta cytokine secreting effector t cell	T cell	CL:0000084	Blood	UBERON:0000178	4.49039e-06	0.404092	0.366052	0.430605	0.365921
Madissoon_2020_spleen_B_mature	Adult	Lymphatic system	Madissoon_2020_spleen	B_mature	B cell	CL:0000236	Spleen	UBERON:0002106	0.049572	0.226893	0.656458	0.432564	0.36395
TS_Prostate_cd8-positive, alpha-beta t cell	Adult	Reproductive system	TS_Prostate	cd8-positive, alpha-beta t cell	T cell	CL:0000084	Prostate gland	UBERON:0002367	0.0323101	0.235127	0.634686	0.433109	0.363403
Enge_2017_Pancreas_pancreatic A cell	Adult	Digestive system	Enge_2017_Pancreas	pancreatic A cell	Pancreatic A cell	CL:0000171	Pancreas	UBERON:0001264	0.00210461	0.281403	0.530627	0.433277	0.363235
Madissoon_2020_spleen_T_CD8_gd	Adult	Lymphatic system	Madissoon_2020_spleen	T_CD8_gd	Thymocyte	CL:0000893	Spleen	UBERON:0002106	0.074671	0.219358	0.684871	0.435008	0.361502
CordBlood_Antigen presenting cell (RPS high)	Neonatal	Reproductive system	CordBlood	Antigen presenting cell (RPS high)	Professional antigen presenting cell	CL:0000145	Umbilical cord blood	UBERON:0012168	0.0985996	0.215694	0.700369	0.436586	0.35993
AdultTrachea_B cell (Plasmocyte)	Adult	Respiratory system	AdultTrachea	B cell (Plasmocyte)	B cell	CL:0000236	Trachea	UBERON:0003126	0.111236	0.21133	0.718081	0.437882	0.358643
AdultStomach_Gastric chief cell	Adult	Digestive system	AdultStomach	Gastric chief cell	Peptic cell	CL:0000155	Stomach	UBERON:0000945	0.05366	0.22714	0.67048	0.4389	0.357634
TS_Trachea_b cell	Adult	Respiratory system	TS_Trachea	b cell	B cell	CL:0000236	Trachea	UBERON:0003126	0.000734693	0.312652	0.488561	0.439759	0.356785
AdultPleura_Stromal cell	Adult	Respiratory system	AdultPleura	Stromal cell	Stromal cell	CL:0000499	Pleura	UBERON:0000977	0.102474	0.2194	0.704059	0.442983	0.353613
Madissoon_2020_spleen_B_T_doublet	Adult	Lymphatic system	Madissoon_2020_spleen	B_T_doublet	B/T doublet	NA	Spleen	UBERON:0002106	0.108908	0.22187	0.713653	0.450159	0.346634
TS_Lymph_Node_cd8-positive, alpha-beta memory t cell	Adult	Lymphatic system	TS_Lymph_Node	cd8-positive, alpha-beta memory t cell	T cell	CL:0000084	Lymph node	UBERON:0000029	0.0333072	0.252172	0.639114	0.455347	0.341658
TS_Bone_Marrow_cd4-positive, alpha-beta t cell	Adult	Lymphatic system	TS_Bone_Marrow	cd4-positive, alpha-beta t cell	T cell	CL:0000084	Bone marrow	UBERON:0002371	9.65137e-05	0.370703	0.435424	0.455796	0.341229
Voigt_2019_retina_2_Vein cell 1	Adult	Sensory system	Voigt_2019_retina_2	Vein cell 1	Endothelial cell	CL:0000115	Retina	UBERON:0000966	0.0929899	0.232492	0.697417	0.457128	0.339963
TS_Blood_nk cell	Adult	Lymphatic system	TS_Blood	nk cell	Natural killer cell	CL:0000623	Blood	UBERON:0000178	1.00471e-05	0.422949	0.385978	0.459134	0.338061
AdultLung_Mesothelial cell	Adult	Respiratory system	AdultLung	Mesothelial cell	Mesothelial cell	CL:0000077	Lung	UBERON:0002048	0.0913427	0.236691	0.696679	0.462115	0.33525
FetalFemaleGonad_Primordial germ cell	Fetal	Reproductive system	FetalFemaleGonad	Primordial germ cell	Primordial germ cell	CL:0000670	Immature gonad	UBERON:2005272	0.113162	0.231216	0.720664	0.465226	0.332336
TS_Salivary_Gland_cd4-positive helper t cell	Adult	Digestive system	TS_Salivary_Gland	cd4-positive helper t cell	T cell	CL:0000084	Saliva-secreting gland	UBERON:0001044	0.00253764	0.306394	0.543911	0.465265	0.332299
AdultStomach_T cell	Adult	Digestive system	AdultStomach	T cell	T cell	CL:0000084	Stomach	UBERON:0000945	0.0802457	0.241385	0.694465	0.467023	0.330662
TS_Blood_type i nk t cell	Adult	Lymphatic system	TS_Blood	type i nk t cell	T cell	CL:0000084	Blood	UBERON:0000178	2.1941e-05	0.420437	0.398893	0.467158	0.330536
Madissoon_2020_lung_T_CD4	Adult	Respiratory system	Madissoon_2020_lung	T_CD4	T cell	CL:0000084	Lung	UBERON:0002048	0.108056	0.237597	0.710701	0.46921	0.328633
AdultUterus_Loop of Henle	Adult	Reproductive system	AdultUterus	Loop of Henle	Kidney loop of Henle epithelial cell	CL:1000909	Uterus	UBERON:0000995	0.10806	0.238544	0.712177	0.47103	0.326951
TS_Fat_nk cell	Adult	Integumentary system	TS_Fat	nk cell	Natural killer cell	CL:0000623	Perirenal fat	UBERON:0005406	0.0508732	0.257071	0.661993	0.47155	0.326472
TS_Uterus_epithelial cell	Adult	Reproductive system	TS_Uterus	epithelial cell	Epithelial cell	CL:0000066	Uterus	UBERON:0000995	0.000364808	0.364774	0.469373	0.473381	0.324789
Lake_2017_FrontalCortex_In3	Adult	Nervous system	Lake_2017_FrontalCortex	In3	Inhibitory neuron	CL:0008029	Frontal cortex	UBERON:0001870	0.0773106	0.24789	0.691882	0.473903	0.324311
TS_Liver_t cell	Adult	Digestive system	TS_Liver	t cell	T cell	CL:0000084	Liver	UBERON:0002107	0.070877	0.251966	0.681181	0.474121	0.324111
AdultAdipose_Fibroblast	Adult	Integumentary system	AdultAdipose	Fibroblast	Fibroblast	CL:0000057	Adipose tissue	UBERON:0001013	0.121677	0.236938	0.724723	0.474263	0.323981
TS_Lymph_Node_naive thymus-derived cd4-positive, alpha-beta t cell	Adult	Lymphatic system	TS_Lymph_Node	naive thymus-derived cd4-positive, alpha-beta t cell	T cell	CL:0000084	Lymph node	UBERON:0000029	0.153025	0.230022	0.748708	0.475151	0.323169
TS_Fat_t cell	Adult	Integumentary system	TS_Fat	t cell	T cell	CL:0000084	Perirenal fat	UBERON:0005406	0.00771541	0.301947	0.572694	0.476388	0.322039
FetalHeart_Fetal mesenchymal progenitor	Fetal	Cardiovascular system	FetalHeart	Fetal mesenchymal progenitor	Mesenchymal stem cell	CL:0000134	Heart	UBERON:0000948	0.104385	0.245337	0.706273	0.477005	0.321477
TS_Thymus_erythrocyte	Adult	Lymphatic system	TS_Thymus	erythrocyte	Erythrocyte	CL:0000232	Thymus	UBERON:0002370	0.0506502	0.263164	0.660517	0.477967	0.320602
TS_Large_Intestine_intestinal crypt stem cell of large intestine	Adult	Digestive system	TS_Large_Intestine	intestinal crypt stem cell of large intestine	Intestinal crypt stem cell	CL:0002250	Large intestine	UBERON:0000059	0.0756032	0.258388	0.685609	0.48376	0.31537
AdultBladder_Smooth muscle cell	Adult	Urinary system	AdultBladder	Smooth muscle cell	Smooth muscle cell	CL:0000192	Bladder organ	UBERON:0018707	0.104261	0.25423	0.705535	0.487579	0.311955
TS_Bladder_nk cell	Adult	Urinary system	TS_Bladder	nk cell	Natural killer cell	CL:0000623	Bladder organ	UBERON:0018707	4.6353e-05	0.427889	0.419926	0.488118	0.311475
TS_Salivary_Gland_nk cell	Adult	Digestive system	TS_Salivary_Gland	nk cell	Natural killer cell	CL:0000623	Saliva-secreting gland	UBERON:0001044	0.000386778	0.380007	0.473063	0.488265	0.311345
Lake_2017_FrontalCortex_In8	Adult	Nervous system	Lake_2017_FrontalCortex	In8	Inhibitory neuron	CL:0008029	Frontal cortex	UBERON:0001870	0.0773106	0.260735	0.691882	0.489346	0.310384
Braga_2020_lung_Lymphatic	Adult	Respiratory system	Braga_2020_lung	Lymphatic	Endothelial cell	CL:0000115	Lung	UBERON:0002048	0.117944	0.250937	0.722509	0.490895	0.309011
TS_Bladder_plasma cell	Adult	Urinary system	TS_Bladder	plasma cell	Plasma cell	CL:0000786	Bladder organ	UBERON:0018707	0.020816	0.296924	0.617712	0.494486	0.305846
TS_Thymus_innate lymphoid cell	Adult	Lymphatic system	TS_Thymus	innate lymphoid cell	Innate lymphoid cell	CL:0001065	Thymus	UBERON:0002370	0.00138648	0.358063	0.515498	0.496461	0.304115
Madissoon_2020_spleen_T_CD4_fh	Adult	Lymphatic system	Madissoon_2020_spleen	T_CD4_fh	T cell	CL:0000084	Spleen	UBERON:0002106	0.108908	0.260035	0.713653	0.498138	0.30265
TS_Bone_Marrow_cd8-positive, alpha-beta t cell	Adult	Lymphatic system	TS_Bone_Marrow	cd8-positive, alpha-beta t cell	T cell	CL:0000084	Bone marrow	UBERON:0002371	0.0129361	0.313969	0.595572	0.500518	0.30058
TS_Eye_muller cell	Adult	Sensory system	TS_Eye	muller cell	Mueller cell	CL:0000636	Eye	UBERON:0000970	9.74348e-05	0.432747	0.4369	0.503988	0.29758
TS_Spleen_cd8-positive, alpha-beta memory t cell	Adult	Lymphatic system	TS_Spleen	cd8-positive, alpha-beta memory t cell	T cell	CL:0000084	Spleen	UBERON:0002106	0.000195899	0.420602	0.451661	0.505488	0.296289
FetalHeart_Smooth muscle cell	Fetal	Cardiovascular system	FetalHeart	Smooth muscle cell	Smooth muscle cell	CL:0000192	Heart	UBERON:0000948	0.149139	0.256783	0.742435	0.506608	0.295328
TS_Spleen_naive thymus-derived cd4-positive, alpha-beta t cell	Adult	Lymphatic system	TS_Spleen	naive thymus-derived cd4-positive, alpha-beta t cell	T cell	CL:0000084	Spleen	UBERON:0002106	0.00139201	0.369344	0.517343	0.507326	0.294713
Segerstolpe_2016_PancreaticIslets_beta cell	Adult	Digestive system	Segerstolpe_2016_PancreaticIslets	beta cell	Type B pancreatic cell	CL:0000169	Pancreas	UBERON:0001264	0.0467331	0.292602	0.653875	0.507734	0.294364
AdultIleum_Mast cell	Adult	Digestive system	AdultIleum	Mast cell	Mast cell	CL:0000097	Ileum	UBERON:0002116	0.111063	0.275392	0.717343	0.51793	0.285729
FetalSpinalCord_Fetal chondrocyte	Fetal	Nervous system	FetalSpinalCord	Fetal chondrocyte	Chondrocyte	CL:0000138	Spinal cord	UBERON:0002240	0.120242	0.273004	0.723985	0.518093	0.285592
AdultPeripheralBlood_T cell	Adult	Lymphatic system	AdultPeripheralBlood	T cell	T cell	CL:0000084	Blood	UBERON:0000178	0.139704	0.273704	0.736531	0.524443	0.280302
AdultEsophagus_Smooth muscle cell	Adult	Digestive system	AdultEsophagus	Smooth muscle cell	Smooth muscle cell	CL:0000192	Esophagus	UBERON:0001043	0.118683	0.280909	0.723247	0.526959	0.278223
TS_Blood_naive b cell	Adult	Lymphatic system	TS_Blood	naive b cell	B cell	CL:0000236	Blood	UBERON:0000178	0.000746338	0.411832	0.493727	0.527224	0.278005
AdultIleum_Epithelial cell	Adult	Digestive system	AdultIleum	Epithelial cell	Epithelial cell	CL:0000066	Ileum	UBERON:0002116	0.156501	0.272592	0.750554	0.529231	0.276355
FetalFemaleGonad_Fetal epithelial progenitor	Fetal	Reproductive system	FetalFemaleGonad	Fetal epithelial progenitor	Epithelial fate stem cell	CL:0000036	Immature gonad	UBERON:2005272	0.113162	0.284285	0.720664	0.529673	0.275992
TS_Skin_regulatory t cell	Adult	Integumentary system	TS_Skin	regulatory t cell	T cell	CL:0000084	Skin of body	UBERON:0002097	0.00242602	0.379678	0.540959	0.530491	0.275322
TS_Thymus_cd4-positive helper t cell	Adult	Lymphatic system	TS_Thymus	cd4-positive helper t cell	T cell	CL:0000084	Thymus	UBERON:0002370	0.00138648	0.39981	0.515498	0.531616	0.274402
FetalCalvaria_Fetal mesenchymal progenitor	Fetal	Skeletal system	FetalCalvaria	Fetal mesenchymal progenitor	Mesenchymal stem cell	CL:0000134	Vault of skull	UBERON:0004339	0.115693	0.285932	0.721771	0.532051	0.274047
TS_Thymus_immature natural killer cell	Adult	Lymphatic system	TS_Thymus	immature natural killer cell	Natural killer cell	CL:0000623	Thymus	UBERON:0002370	0.0508853	0.31294	0.662731	0.533654	0.27274
Fetal_HCA_Muscle_Skeletal muscle cells	Fetal	Muscular system	Fetal_HCA_Muscle	Skeletal muscle cells	Cell of skeletal muscle	CL:0000188	Muscle organ	UBERON:0001630	0.142363	0.281321	0.738376	0.534166	0.272324
FetalSkin_Epithelial cell	Fetal	Integumentary system	FetalSkin	Epithelial cell	Epithelial cell	CL:0000066	Skin of body	UBERON:0002097	0.135414	0.284738	0.73321	0.535817	0.270983
AdultKidney_Smooth muscle cell	Adult	Urinary system	AdultKidney	Smooth muscle cell	Smooth muscle cell	CL:0000192	Kidney	UBERON:0002113	0.0936002	0.299971	0.698155	0.53684	0.270155
FetalAdrenalGland_Fetal mesenchymal progenitor	Fetal	Endocrine system	FetalAdrenalGland	Fetal mesenchymal progenitor	Mesenchymal stem cell	CL:0000134	Adrenal gland	UBERON:0002369	0.101403	0.300177	0.701107	0.538447	0.268857
AdultHeart_Dendritic cell	Adult	Cardiovascular system	AdultHeart	Dendritic cell	Dendritic cell	CL:0000451	Heart	UBERON:0000948	0.135325	0.289514	0.732103	0.540776	0.266982
Madissoon_2020_lung_NK	Adult	Respiratory system	Madissoon_2020_lung	NK	Natural killer cell	CL:0000623	Lung	UBERON:0002048	0.108056	0.29853	0.710701	0.541105	0.266719
AdultBoneMarrow_Dendritic cell	Adult	Lymphatic system	AdultBoneMarrow	Dendritic cell	Dendritic cell	CL:0000451	Bone marrow	UBERON:0002371	0.112012	0.29536	0.718819	0.541329	0.266539
Madissoon_2020_spleen_NK_CD160pos	Adult	Lymphatic system	Madissoon_2020_spleen	NK_CD160pos	Natural killer cell	CL:0000623	Spleen	UBERON:0002106	0.108908	0.297748	0.713653	0.541605	0.266317
Lake_2017_FrontalCortex_Ex4	Adult	Nervous system	Lake_2017_FrontalCortex	Ex4	Excitatory neuron	CL:0008030	Frontal cortex	UBERON:0001870	0.0333306	0.333443	0.639852	0.542944	0.265245
Fetal_HCA_Pancreas_ENS glia	Fetal	Digestive system	Fetal_HCA_Pancreas	ENS glia	Glial cell	CL:0000125	Pancreas	UBERON:0001264	0.102441	0.3045	0.703321	0.544189	0.26425
AdultBladder_Mast cell	Adult	Urinary system	AdultBladder	Mast cell	Mast cell	CL:0000097	Bladder organ	UBERON:0018707	0.147965	0.292931	0.741697	0.548952	0.260466
TS_Large_Intestine_large intestine goblet cell	Adult	Digestive system	TS_Large_Intestine	large intestine goblet cell	Goblet cell	CL:0000160	Large intestine	UBERON:0000059	0.0025242	0.403845	0.543173	0.552135	0.257955
AdultOmentum_Fibroblast	Adult	Integumentary system	AdultOmentum	Fibroblast	Fibroblast	CL:0000057	Omentum	UBERON:0003688	0.132105	0.300918	0.729151	0.552221	0.257887
AdultRectum_B cell	Adult	Digestive system	AdultRectum	B cell	B cell	CL:0000236	Rectum	UBERON:0001052	0.124948	0.304253	0.726568	0.554711	0.255933
FetalSkin_Fetal neuron	Fetal	Integumentary system	FetalSkin	Fetal neuron	Neuron	CL:0000540	Skin of body	UBERON:0002097	0.135414	0.304171	0.73321	0.557662	0.253629
AdultArtery_Smooth muscle cell	Adult	Cardiovascular system	AdultArtery	Smooth muscle cell	Smooth muscle cell	CL:0000192	Artery	UBERON:0001637	0.123274	0.308782	0.725461	0.559142	0.252478
FetalSpinalCord_Erythroid cell	Fetal	Nervous system	FetalSpinalCord	Erythroid cell	Erythroid lineage cell	CL:0000764	Spinal cord	UBERON:0002240	0.169138	0.299189	0.752768	0.56095	0.251076
Voigt_2019_retina_2_White blood cell 1	Adult	Sensory system	Voigt_2019_retina_2	White blood cell 1	Leukocyte	CL:0000738	Retina	UBERON:0000966	0.132627	0.309564	0.729889	0.562034	0.250238
TS_Kidney_cd8-positive, alpha-beta t cell	Adult	Urinary system	TS_Kidney	cd8-positive, alpha-beta t cell	T cell	CL:0000084	Kidney	UBERON:0002113	0.0449329	0.349376	0.651661	0.564596	0.248262
Lake_2017_VisualCortex_In3	Adult	Nervous system	Lake_2017_VisualCortex	In3	Inhibitory neuron	CL:0008029	Visual cortex	UBERON:0000411	0.0941132	0.328091	0.698893	0.566996	0.24642
Fetal_HCA_Lung_Lymphatic endothelial cells	Fetal	Respiratory system	Fetal_HCA_Lung	Lymphatic endothelial cells	Endothelial cell	CL:0000115	Lung	UBERON:0002048	0.0880174	0.331096	0.695941	0.568647	0.245157
Madissoon_2020_lung_Alveolar_Type2	Adult	Respiratory system	Madissoon_2020_lung	Alveolar_Type2	Alveolar capillary type 2 endothelial cell	CL:4028003	Lung	UBERON:0002048	0.108056	0.325168	0.710701	0.569635	0.244403
TS_Pancreas_t cell	Adult	Digestive system	TS_Pancreas	t cell	T cell	CL:0000084	Pancreas	UBERON:0001264	0.00775285	0.402775	0.57417	0.569875	0.24422
FetalEyes_Fetal neuron	Fetal	Sensory system	FetalEyes	Fetal neuron	Neuron	CL:0000540	Eye	UBERON:0000970	0.135453	0.315945	0.734317	0.570962	0.243393
AdultSigmoidColon_B cell (Plasmocyte)	Adult	Digestive system	AdultSigmoidColon	B cell (Plasmocyte)	B cell	CL:0000236	Sigmoid colon	UBERON:0001159	0.178862	0.308288	0.754982	0.572053	0.242564
Madissoon_2020_oesophagus_Glands_mucous	Adult	Digestive system	Madissoon_2020_oesophagus	Glands_mucous	Mucus secreting cell	CL:0000319	Esophagus	UBERON:0001043	0.137833	0.316728	0.735793	0.572482	0.242238
TS_Muscle_t cell	Adult	Muscular system	TS_Muscle	t cell	T cell	CL:0000084	Muscle organ	UBERON:0001630	0.0129505	0.391165	0.596679	0.572997	0.241848
TS_Thymus_dn3 thymocyte	Adult	Lymphatic system	TS_Thymus	dn3 thymocyte	Thymocyte	CL:0000893	Thymus	UBERON:0002370	0.012924	0.395488	0.594834	0.575681	0.239818
Fetal_HCA_Muscle_Stromal cells	Fetal	Muscular system	Fetal_HCA_Muscle	Stromal cells	Stromal cell	CL:0000499	Muscle organ	UBERON:0001630	0.142363	0.322327	0.738376	0.579643	0.236839
AdultLiver_Dendritic cell	Adult	Digestive system	AdultLiver	Dendritic cell	Dendritic cell	CL:0000451	Liver	UBERON:0002107	0.18468	0.315163	0.757934	0.580897	0.235901
TS_Trachea_serous cell of epithelium of trachea	Adult	Respiratory system	TS_Trachea	serous cell of epithelium of trachea	Serous cell of epithelium of trachea	CL:1000330	Trachea	UBERON:0003126	0.0507447	0.366874	0.661255	0.5862	0.231954
FetalBrain_Erythroid cell	Fetal	Nervous system	FetalBrain	Erythroid cell	Erythroid lineage cell	CL:0000764	Brain	UBERON:0000955	0.175301	0.326691	0.754244	0.591563	0.227999
Madissoon_2020_lung_B_cell_mature	Adult	Respiratory system	Madissoon_2020_lung	B_cell_mature	B cell	CL:0000236	Lung	UBERON:0002048	0.151706	0.332455	0.744649	0.593182	0.226812
TS_Lung_lung ciliated cell	Adult	Respiratory system	TS_Lung	lung ciliated cell	Ciliated cell	CL:0000064	Lung	UBERON:0002048	0.00448959	0.444604	0.558672	0.594333	0.22597
Fetal_HCA_Liver_Stellate cells	Fetal	Digestive system	Fetal_HCA_Liver	Stellate cells	Hepatic stellate cell	CL:0000632	Liver	UBERON:0002107	0.135537	0.339619	0.735055	0.596072	0.224701
CordBlood_Neutrophil (RPS high)	Neonatal	Reproductive system	CordBlood	Neutrophil (RPS high)	Neutrophil	CL:0000775	Umbilical cord blood	UBERON:0012168	0.205557	0.328461	0.766052	0.598812	0.22271
AdultSpleen_Dendritic cell	Adult	Lymphatic system	AdultSpleen	Dendritic cell	Dendritic cell	CL:0000451	Spleen	UBERON:0002106	0.151833	0.337725	0.745387	0.598974	0.222592
Fetal_HCA_Heart_Stromal cells	Fetal	Cardiovascular system	Fetal_HCA_Heart	Stromal cells	Stromal cell	CL:0000499	Heart	UBERON:0000948	0.145611	0.343448	0.740221	0.602398	0.220116
TS_Small_Intestine_intestinal tuft cell	Adult	Digestive system	TS_Small_Intestine	intestinal tuft cell	Intestinal tuft cell	CL:0019032	Small intestine	UBERON:0002108	0.00772654	0.444152	0.573432	0.603032	0.219659
FetalAdrenalGland_CB CD34+	Fetal	Endocrine system	FetalAdrenalGland	CB CD34+	Hematopoietic stem cell	CL:0000037	Adrenal gland	UBERON:0002369	0.143359	0.345794	0.739483	0.604423	0.218659
FetalStomach_Smooth muscle cell	Fetal	Digestive system	FetalStomach	Smooth muscle cell	Smooth muscle cell	CL:0000192	Stomach	UBERON:0000945	0.191279	0.337354	0.760886	0.605756	0.217702
MacParland_2018_liver_Cholangiocytes	Adult	Digestive system	MacParland_2018_liver	Cholangiocytes	Cholangiocyte	CL:1000488	Liver	UBERON:0002107	0.173764	0.344642	0.753506	0.60982	0.214798
FetalPancreas_Erythroid cell	Fetal	Digestive system	FetalPancreas	Erythroid cell	Erythroid lineage cell	CL:0000764	Pancreas	UBERON:0001264	0.220967	0.339701	0.77048	0.612567	0.212846
AdultTemporalLobe_Oligodendrocyte	Adult	Nervous system	AdultTemporalLobe	Oligodendrocyte	Oligodendrocyte	CL:0000128	Temporal lobe	UBERON:0001871	0.14016	0.35514	0.737269	0.612703	0.21275
TS_Skin_melanocyte	Adult	Integumentary system	TS_Skin	melanocyte	Melanocyte	CL:0000148	Skin of body	UBERON:0002097	0.150031	0.353329	0.743911	0.614056	0.211792
TS_Salivary_Gland_naive b cell	Adult	Digestive system	TS_Salivary_Gland	naive b cell	B cell	CL:0000236	Saliva-secreting gland	UBERON:0001044	0.00449676	0.474412	0.55941	0.617445	0.209401
AdultLung_AT2 cell	Adult	Respiratory system	AdultLung	AT2 cell	Alveolar capillary type 2 endothelial cell	CL:4028003	Lung	UBERON:0002048	0.130523	0.365309	0.728413	0.61838	0.208744
Fetal_HCA_Eye_Photoreceptor cells	Fetal	Sensory system	Fetal_HCA_Eye	Photoreceptor cells	Photoreceptor cell	CL:0000210	Eye	UBERON:0000970	0.154214	0.355552	0.749815	0.619044	0.208278
FetalCalvaria_Fetal chondrocyte	Fetal	Skeletal system	FetalCalvaria	Fetal chondrocyte	Chondrocyte	CL:0000138	Vault of skull	UBERON:0004339	0.229083	0.346082	0.773063	0.620292	0.207404
Fetal_HCA_Pancreas_Stromal cells	Fetal	Digestive system	Fetal_HCA_Pancreas	Stromal cells	Stromal cell	CL:0000499	Pancreas	UBERON:0001264	0.145617	0.364815	0.740959	0.62393	0.204864
AdultArtery_Stromal cell	Adult	Cardiovascular system	AdultArtery	Stromal cell	Stromal cell	CL:0000499	Artery	UBERON:0001637	0.231604	0.352505	0.77417	0.6273	0.202525
Fetal_HCA_Cerebrum_10k_Oligodendrocytes	Fetal	Nervous system	Fetal_HCA_Cerebrum_10k	Oligodendrocytes	Oligodendrocyte	CL:0000128	Cerebral hemisphere	UBERON:0001869	0.102173	0.390135	0.702583	0.62886	0.201446
Lake_2017_FrontalCortex_In7	Adult	Nervous system	Lake_2017_FrontalCortex	In7	Inhibitory neuron	CL:0008029	Frontal cortex	UBERON:0001870	0.11225	0.385483	0.719557	0.633079	0.198542
FetalIntestine_Fetal mesenchymal progenitor	Fetal	Digestive system	FetalIntestine	Fetal mesenchymal progenitor	Mesenchymal stem cell	CL:0000134	Intestine	UBERON:0000160	0.162525	0.369879	0.751292	0.633733	0.198094
TS_Pancreas_mast cell	Adult	Digestive system	TS_Pancreas	mast cell	Mast cell	CL:0000097	Pancreas	UBERON:0001264	0.348039	0.348347	0.806642	0.63769	0.19539
AdultAdrenalGland_Smooth muscle cell	Adult	Endocrine system	AdultAdrenalGland	Smooth muscle cell	Smooth muscle cell	CL:0000192	Adrenal gland	UBERON:0002369	0.197269	0.369262	0.762362	0.63835	0.194941
TS_Lung_cd4-positive alpha-beta t cell	Adult	Respiratory system	TS_Lung	cd4-positive alpha-beta t cell	T cell	CL:0000084	Lung	UBERON:0002048	0.0757374	0.415497	0.687823	0.643739	0.19129
TS_Spleen_naive b cell	Adult	Lymphatic system	TS_Spleen	naive b cell	B cell	CL:0000236	Spleen	UBERON:0002106	0.0332464	0.450327	0.638376	0.645851	0.189868
TS_Mammary_b cell	Adult	Endocrine system	TS_Mammary	b cell	B cell	CL:0000236	Mammary gland	UBERON:0001911	0.149961	0.386883	0.743173	0.645904	0.189832
AdultStomach_B cell (Plasmocyte)	Adult	Digestive system	AdultStomach	B cell (Plasmocyte)	B cell	CL:0000236	Stomach	UBERON:0000945	0.290784	0.364445	0.791882	0.647244	0.188932
FetalCalvaria_Fetal stromal cell	Fetal	Skeletal system	FetalCalvaria	Fetal stromal cell	Stromal cell	CL:0000499	Vault of skull	UBERON:0004339	0.229083	0.373708	0.773063	0.64762	0.18868
Fetal_HCA_Intestine_Lymphatic endothelial cells	Fetal	Digestive system	Fetal_HCA_Intestine	Lymphatic endothelial cells	Endothelial cell	CL:0000115	Intestine	UBERON:0000160	0.166065	0.387212	0.75203	0.65046	0.186779
Fetal_HCA_Adrenal_Lymphoid cells	Fetal	Endocrine system	Fetal_HCA_Adrenal	Lymphoid cells	Innate lymphoid cell	CL:0001065	Adrenal gland	UBERON:0002369	0.127838	0.400263	0.727675	0.650543	0.186724
FetalMuscle_Fetal neuron	Fetal	Muscular system	FetalMuscle	Fetal neuron	Neuron	CL:0000540	Muscle organ	UBERON:0001630	0.191181	0.385318	0.760148	0.652557	0.185381
Fetal_HCA_Heart_Schwann cells	Fetal	Cardiovascular system	Fetal_HCA_Heart	Schwann cells	Schwann cell	CL:0002573	Heart	UBERON:0000948	0.200333	0.388365	0.764576	0.657485	0.182114
Fetal_HCA_Kidney_Erythroblasts	Fetal	Urinary system	Fetal_HCA_Kidney	Erythroblasts	Erythroblast	CL:0000765	Kidney	UBERON:0002113	0.187685	0.395446	0.75941	0.66156	0.179431
VentoTormo_2018_decidua_decidual natural killer cell (dNK3)	Maternal-Fetal	Reproductive system	VentoTormo_2018_decidua	decidual natural killer cell (dNK3)	Natural killer cell	CL:0000623	Decidua	UBERON:0002450	0.0769305	0.435506	0.690037	0.661811	0.179266
Lake_2017_VisualCortex_Ex8	Adult	Nervous system	Lake_2017_VisualCortex	Ex8	Excitatory neuron	CL:0008030	Visual cortex	UBERON:0000411	0.13388	0.411174	0.730996	0.661873	0.179225
Lake_2017_VisualCortex_In4a	Adult	Nervous system	Lake_2017_VisualCortex	In4a	Inhibitory neuron	CL:0008029	Visual cortex	UBERON:0000411	0.13388	0.414632	0.730996	0.664902	0.177243
FetalStomach_Fetal enterocyte	Fetal	Digestive system	FetalStomach	Fetal enterocyte	Enterocyte	CL:0000584	Stomach	UBERON:0000945	0.256191	0.389847	0.778967	0.665598	0.176788
AdultSigmoidColon_Smooth muscle cell	Adult	Digestive system	AdultSigmoidColon	Smooth muscle cell	Smooth muscle cell	CL:0000192	Sigmoid colon	UBERON:0001159	0.243177	0.391	0.776753	0.665636	0.176763
AdultJeJunum_Smooth muscle cell	Adult	Digestive system	AdultJeJunum	Smooth muscle cell	Smooth muscle cell	CL:0000192	Jejunum	UBERON:0002115	0.203793	0.398205	0.765314	0.666875	0.175955
TS_Thymus_naive b cell	Adult	Lymphatic system	TS_Thymus	naive b cell	B cell	CL:0000236	Thymus	UBERON:0002370	0.0756754	0.444275	0.686347	0.667083	0.17582
Fetal_HCA_Pancreas_Erythroblasts	Fetal	Digestive system	Fetal_HCA_Pancreas	Erythroblasts	Erythroblast	CL:0000765	Pancreas	UBERON:0001264	0.200316	0.399481	0.763469	0.66716	0.17577
Fetal_HCA_Spleen_Vascular endothelial cells	Fetal	Lymphatic system	Fetal_HCA_Spleen	Vascular endothelial cells	Endothelial cell	CL:0000115	Spleen	UBERON:0002106	0.221021	0.396887	0.771218	0.668459	0.174926
TS_Skin_cd8-positive, alpha-beta memory t cell	Adult	Integumentary system	TS_Skin	cd8-positive, alpha-beta memory t cell	T cell	CL:0000084	Skin of body	UBERON:0002097	0.0323067	0.487216	0.633948	0.671741	0.172798
AdultTransverseColon_Smooth muscle cell	Adult	Digestive system	AdultTransverseColon	Smooth muscle cell	Smooth muscle cell	CL:0000192	Transverse colon	UBERON:0001157	0.186318	0.408662	0.758672	0.673114	0.171911
TS_Vasculature_t cell	Adult	Cardiovascular system	TS_Vasculature	t cell	T cell	CL:0000084	Vasculature	UBERON:0002049	0.107034	0.44234	0.709225	0.6774	0.169155
TS_Skin_cd4-positive, alpha-beta memory t cell	Adult	Integumentary system	TS_Skin	cd4-positive, alpha-beta memory t cell	T cell	CL:0000084	Skin of body	UBERON:0002097	0.0496423	0.477582	0.657565	0.677773	0.168915
AdultSigmoidColon_Enterocyte	Adult	Digestive system	AdultSigmoidColon	Enterocyte	Enterocyte	CL:0000584	Sigmoid colon	UBERON:0001159	0.243177	0.405904	0.776753	0.679214	0.167993
MacParland_2018_liver_T cell	Adult	Digestive system	MacParland_2018_liver	T cell	T cell	CL:0000084	Liver	UBERON:0002107	0.234137	0.408004	0.774908	0.680226	0.167347
FetalLiver_B cell	Fetal	Digestive system	FetalLiver	B cell	B cell	CL:0000236	Liver	UBERON:0002107	0.222284	0.414303	0.771956	0.684418	0.164679
Fetal_HCA_Pancreas_Smooth muscle cells	Fetal	Digestive system	Fetal_HCA_Pancreas	Smooth muscle cells	Smooth muscle cell	CL:0000192	Pancreas	UBERON:0001264	0.200316	0.420643	0.763469	0.685925	0.163724
Fetal_HCA_Heart_CLC_IL5RA positive cells	Fetal	Cardiovascular system	Fetal_HCA_Heart	CLC_IL5RA positive cells	Endothelial cell	CL:0000115	Heart	UBERON:0000948	0.266741	0.418543	0.782657	0.693162	0.159165
FetalStomach_T cell	Fetal	Digestive system	FetalStomach	T cell	T cell	CL:0000084	Stomach	UBERON:0000945	0.256191	0.421055	0.778967	0.693621	0.158877
TS_Trachea_tracheal goblet cell	Adult	Respiratory system	TS_Trachea	tracheal goblet cell	Goblet cell	CL:0000160	Trachea	UBERON:0003126	0.108951	0.461032	0.715129	0.695523	0.157689
TS_Salivary_Gland_cd8-positive, alpha-beta t cell	Adult	Digestive system	TS_Salivary_Gland	cd8-positive, alpha-beta t cell	T cell	CL:0000084	Saliva-secreting gland	UBERON:0001044	0.207529	0.430895	0.768635	0.697187	0.15665
TS_Bladder_b cell	Adult	Urinary system	TS_Bladder	b cell	B cell	CL:0000236	Bladder organ	UBERON:0018707	0.0509001	0.499526	0.663469	0.69743	0.156499
Madissoon_2020_lung_NK_Dividing	Adult	Respiratory system	Madissoon_2020_lung	NK_Dividing	Natural killer cell	CL:0000623	Lung	UBERON:0002048	0.206416	0.432253	0.76679	0.69746	0.156481
Fetal_HCA_Placenta_Megakaryocytes	Fetal	Reproductive system	Fetal_HCA_Placenta	Megakaryocytes	Megakaryocyte	CL:0000556	Placenta	UBERON:0001987	0.262911	0.425254	0.781181	0.698291	0.155964
TS_Skin_t cell	Adult	Integumentary system	TS_Skin	t cell	T cell	CL:0000084	Skin of body	UBERON:0002097	0.107004	0.471283	0.707749	0.699776	0.155041
AdultTransverseColon_B cell (Plasmocyte)	Adult	Digestive system	AdultTransverseColon	B cell (Plasmocyte)	B cell	CL:0000236	Transverse colon	UBERON:0001157	0.322111	0.426325	0.79631	0.706241	0.151047
Fetal_HCA_Heart_ELF3_AGBL2 positive cells	Fetal	Cardiovascular system	Fetal_HCA_Heart	ELF3_AGBL2 positive cells	Endothelial cell	CL:0000115	Heart	UBERON:0000948	0.266741	0.437441	0.782657	0.709339	0.149146
TS_Kidney_nk cell	Adult	Urinary system	TS_Kidney	nk cell	Natural killer cell	CL:0000623	Kidney	UBERON:0002113	0.191283	0.452139	0.761624	0.711471	0.147843
TS_Skin_cd8-positive, alpha-beta cytotoxic t cell	Adult	Integumentary system	TS_Skin	cd8-positive, alpha-beta cytotoxic t cell	T cell	CL:0000084	Skin of body	UBERON:0002097	0.074005	0.506484	0.682657	0.712955	0.146938
Fetal_HCA_Placenta_Lymphoid cells	Fetal	Reproductive system	Fetal_HCA_Placenta	Lymphoid cells	Innate lymphoid cell	CL:0001065	Placenta	UBERON:0001987	0.262911	0.451439	0.781181	0.720215	0.142538
TS_Spleen_mature nk t cell	Adult	Lymphatic system	TS_Spleen	mature nk t cell	T cell	CL:0000084	Spleen	UBERON:0002106	0.0509442	0.531804	0.664207	0.720812	0.142178
FetalCalvaria_Erythroid cell	Fetal	Skeletal system	FetalCalvaria	Erythroid cell	Erythroid lineage cell	CL:0000764	Vault of skull	UBERON:0004339	0.305181	0.45148	0.794834	0.726619	0.138693
Lake_2017_VisualCortex_In1c	Adult	Nervous system	Lake_2017_VisualCortex	In1c	Inhibitory neuron	CL:0008029	Visual cortex	UBERON:0000411	0.184548	0.474742	0.756458	0.726896	0.138528
FetalFemaleGonad_T cell	Fetal	Reproductive system	FetalFemaleGonad	T cell	T cell	CL:0000084	Heart	UBERON:0000948	0.290236	0.454774	0.791144	0.727581	0.138118
TS_Thymus_mature nk t cell	Adult	Lymphatic system	TS_Thymus	mature nk t cell	Natural killer cell	CL:0000623	Thymus	UBERON:0002370	0.109165	0.505126	0.715867	0.729428	0.137017
TS_Heart_macrophage	Adult	Cardiovascular system	TS_Heart	macrophage	Macrophage	CL:0000235	Heart	UBERON:0000948	0.421882	0.441722	0.828782	0.733967	0.134324
FetalLung_Fetal chondrocyte	Fetal	Respiratory system	FetalLung	Fetal chondrocyte	Chondrocyte	CL:0000138	Lung	UBERON:0002048	0.294197	0.472642	0.79262	0.742443	0.129337
AdultBladder_Dendritic cell	Adult	Urinary system	AdultBladder	Dendritic cell	Dendritic cell	CL:0000451	Bladder organ	UBERON:0018707	0.270122	0.477006	0.786716	0.743074	0.128968
FetalLiver_Erythroid cell	Fetal	Digestive system	FetalLiver	Erythroid cell	Erythroid lineage cell	CL:0000764	Liver	UBERON:0002107	0.297316	0.474083	0.793358	0.743905	0.128482
TS_Lung_cd8-positive alpha-beta t cell	Adult	Respiratory system	TS_Lung	cd8-positive alpha-beta t cell	T cell	CL:0000084	Lung	UBERON:0002048	0.109234	0.529087	0.716605	0.746855	0.126764
TS_Skin_naive thymus-derived cd4-positive, alpha-beta t cell	Adult	Integumentary system	TS_Skin	naive thymus-derived cd4-positive, alpha-beta t cell	T cell	CL:0000084	Skin of body	UBERON:0002097	0.107004	0.538886	0.707749	0.74903	0.125501
Lake_2017_FrontalCortex_In4b	Adult	Nervous system	Lake_2017_FrontalCortex	In4b	Inhibitory neuron	CL:0008029	Frontal cortex	UBERON:0001870	0.214871	0.502161	0.769742	0.753949	0.122658
Fetal_HCA_Lung_Lymphoid cells	Fetal	Respiratory system	Fetal_HCA_Lung	Lymphoid cells	Innate lymphoid cell	CL:0001065	Lung	UBERON:0002048	0.235926	0.500762	0.775646	0.75573	0.121633
TS_Muscle_mature nk t cell	Adult	Muscular system	TS_Muscle	mature nk t cell	Natural killer cell	CL:0000623	Muscle organ	UBERON:0001630	0.272474	0.49438	0.787454	0.756569	0.121151
AdultKidney_Mast cell	Adult	Urinary system	AdultKidney	Mast cell	Mast cell	CL:0000097	Kidney	UBERON:0002113	0.31934	0.49578	0.795572	0.761372	0.118403
FetalThymus_Erythroid cell	Fetal	Lymphatic system	FetalThymus	Erythroid cell	Erythroid lineage cell	CL:0000764	Thymus	UBERON:0002370	0.357156	0.489192	0.80738	0.76187	0.118119
TS_Uterus_t cell	Adult	Reproductive system	TS_Uterus	t cell	T cell	CL:0000084	Uterus	UBERON:0000995	0.268583	0.50459	0.783764	0.762349	0.117846
AdultPeripheralBlood_B cell	Adult	Lymphatic system	AdultPeripheralBlood	B cell	B cell	CL:0000236	Blood	UBERON:0000178	0.357799	0.493927	0.808118	0.765738	0.11592
Lake_2017_VisualCortex_Ex5b	Adult	Nervous system	Lake_2017_VisualCortex	Ex5b	Excitatory neuron	CL:0008030	Visual cortex	UBERON:0000411	0.184548	0.531681	0.756458	0.768521	0.114344
NeonatalAdrenalGland_Erythroid cell	Neonatal	Endocrine system	NeonatalAdrenalGland	Erythroid cell	Erythroid lineage cell	CL:0000764	Adrenal gland	UBERON:0002369	0.367984	0.496521	0.810332	0.76866	0.114266
TS_Kidney_cd4-positive helper t cell	Adult	Urinary system	TS_Kidney	cd4-positive helper t cell	T cell	CL:0000084	Kidney	UBERON:0002113	0.327563	0.505908	0.798893	0.770312	0.113333
FetalMuscle_Fetal epithelial progenitor	Fetal	Muscular system	FetalMuscle	Fetal epithelial progenitor	Epithelial fate stem cell	CL:0000036	Muscle organ	UBERON:0001630	0.331687	0.509943	0.8	0.773726	0.111413
TS_Skin_nkt cell	Adult	Integumentary system	TS_Skin	nkt cell	Natural killer cell	CL:0000623	Skin of body	UBERON:0002097	0.107004	0.578698	0.707749	0.775174	0.110601
FetalEyes_Erythroid cell	Fetal	Sensory system	FetalEyes	Erythroid cell	Erythroid lineage cell	CL:0000764	Eye	UBERON:0000970	0.332777	0.511548	0.801476	0.77555	0.11039
TS_Skin_epithelial cell	Adult	Integumentary system	TS_Skin	epithelial cell	Epithelial cell	CL:0000066	Skin of body	UBERON:0002097	0.268896	0.524105	0.785609	0.777105	0.109521
Fetal_HCA_Thymus_Thymic epithelial cells	Fetal	Lymphatic system	Fetal_HCA_Thymus	Thymic epithelial cells	Epithelial cell	CL:0000066	Thymus	UBERON:0002370	0.372335	0.507596	0.813284	0.77806	0.108987
AdultAdrenalGland_B cell (Plasmocyte)	Adult	Endocrine system	AdultAdrenalGland	B cell (Plasmocyte)	B cell	CL:0000236	Adrenal gland	UBERON:0002369	0.424901	0.499279	0.82952	0.779245	0.108326
Lake_2017_FrontalCortex_Ex6a	Adult	Nervous system	Lake_2017_FrontalCortex	Ex6a	Excitatory neuron	CL:0008030	Frontal cortex	UBERON:0001870	0.283287	0.526411	0.790037	0.780759	0.107483
FetalLung_T cell	Fetal	Respiratory system	FetalLung	T cell	T cell	CL:0000084	Lung	UBERON:0002048	0.375879	0.514554	0.81476	0.783688	0.105857
Lake_2017_VisualCortex_In6a	Adult	Nervous system	Lake_2017_VisualCortex	In6a	Inhibitory neuron	CL:0008029	Visual cortex	UBERON:0000411	0.246508	0.539544	0.77786	0.784081	0.105639
Fetal_HCA_Placenta_Stromal cells	Fetal	Reproductive system	Fetal_HCA_Placenta	Stromal cells	Stromal cell	CL:0000499	Placenta	UBERON:0001987	0.341488	0.523529	0.802952	0.78467	0.105313
Madissoon_2020_oesophagus_Muscle	Adult	Digestive system	Madissoon_2020_oesophagus	Muscle	Muscle cell	CL:0000187	Esophagus	UBERON:0001043	0.326354	0.530899	0.797048	0.787073	0.103985
Lake_2017_FrontalCortex_In1c	Adult	Nervous system	Lake_2017_FrontalCortex	In1c	Inhibitory neuron	CL:0008029	Frontal cortex	UBERON:0001870	0.283287	0.545267	0.790037	0.793566	0.100417
FetalStomach_Erythroid cell	Fetal	Digestive system	FetalStomach	Erythroid cell	Erythroid lineage cell	CL:0000764	Stomach	UBERON:0000945	0.416744	0.521059	0.828044	0.794137	0.100105
TS_Bone_Marrow_nk cell	Adult	Lymphatic system	TS_Bone_Marrow	nk cell	Natural killer cell	CL:0000623	Bone marrow	UBERON:0002371	0.2071	0.562683	0.767528	0.794485	0.0999143
FetalSkin_Erythroid cell	Fetal	Integumentary system	FetalSkin	Erythroid cell	Erythroid lineage cell	CL:0000764	Skin of body	UBERON:0002097	0.412014	0.524805	0.827306	0.79641	0.0988631
Fetal_HCA_Spleen_Stromal cells	Fetal	Lymphatic system	Fetal_HCA_Spleen	Stromal cells	Stromal cell	CL:0000499	Spleen	UBERON:0002106	0.37812	0.532463	0.815498	0.79645	0.0988413
FetalStomach_Fetal neuron	Fetal	Digestive system	FetalStomach	Fetal neuron	Neuron	CL:0000540	Stomach	UBERON:0000945	0.332071	0.544444	0.800738	0.797893	0.0980551
TS_Liver_plasma cell	Adult	Digestive system	TS_Liver	plasma cell	Plasma cell	CL:0000786	Liver	UBERON:0002107	0.261766	0.559595	0.780074	0.798365	0.0977986
Braga_2020_lung_Alveolar cells type 2	Adult	Respiratory system	Braga_2020_lung	Alveolar cells type 2	Alveolar capillary type 2 endothelial cell	CL:4028003	Lung	UBERON:0002048	0.381251	0.545844	0.81845	0.806718	0.0932782
Voigt_2019_retina_1_Retinal pigment epithelium	Adult	Sensory system	Voigt_2019_retina_1	Retinal pigment epithelium	Retinal pigment epithelial cell	CL:0002586	Retina	UBERON:0000966	0.379833	0.548396	0.817712	0.808072	0.0925498
AdultSigmoidColon_T cell	Adult	Digestive system	AdultSigmoidColon	T cell	T cell	CL:0000084	Sigmoid colon	UBERON:0001159	0.40534	0.54465	0.82583	0.809159	0.091966
FetalAdrenalGland_Fetal neuron	Fetal	Endocrine system	FetalAdrenalGland	Fetal neuron	Neuron	CL:0000540	Adrenal gland	UBERON:0002369	0.335254	0.565935	0.802214	0.812506	0.0901737
Fetal_HCA_Stomach_MUC13_DMBT1 positive cells	Fetal	Digestive system	Fetal_HCA_Stomach	MUC13_DMBT1 positive cells	Epithelial cell	CL:0000066	Stomach	UBERON:0000945	0.397504	0.553543	0.822509	0.813525	0.0896293
AdultLung_Stromal cell	Adult	Respiratory system	AdultLung	Stromal cell	Stromal cell	CL:0000499	Lung	UBERON:0002048	0.396006	0.555642	0.821402	0.814398	0.0891632
TS_Spleen_naive thymus-derived cd8-positive, alpha-beta t cell	Adult	Lymphatic system	TS_Spleen	naive thymus-derived cd8-positive, alpha-beta t cell	T cell	CL:0000084	Spleen	UBERON:0002106	0.152789	0.612046	0.746863	0.814954	0.0888669
Lake_2017_VisualCortex_Ex1	Adult	Nervous system	Lake_2017_VisualCortex	Ex1	Excitatory neuron	CL:0008030	Visual cortex	UBERON:0000411	0.184548	0.609411	0.756458	0.817974	0.0872605
Fetal_HCA_Stomach_Lymphoid cells	Fetal	Digestive system	Fetal_HCA_Stomach	Lymphoid cells	Innate lymphoid cell	CL:0001065	Stomach	UBERON:0000945	0.397504	0.561489	0.822509	0.81862	0.0869175
Madissoon_2020_lung_T_cells_Dividing	Adult	Respiratory system	Madissoon_2020_lung	T_cells_Dividing	T cell	CL:0000084	Lung	UBERON:0002048	0.34803	0.57351	0.805904	0.818902	0.086768
FetalIntestine_CB CD34+	Fetal	Digestive system	FetalIntestine	CB CD34+	Hematopoietic stem cell	CL:0000037	Intestine	UBERON:0000160	0.369688	0.575363	0.81107	0.822327	0.0849555
van_Zyl_eye_2020_BCell	Adult	Sensory system	van_Zyl_eye_2020	BCell	B cell	CL:0000236	Eye	UBERON:0000970	0.401481	0.56647	0.825092	0.822883	0.084662
AdultKidney_T cell	Adult	Urinary system	AdultKidney	T cell	T cell	CL:0000084	Kidney	UBERON:0002113	0.401129	0.568652	0.824354	0.823931	0.0841091
AdultThyroid_B cell	Adult	Endocrine system	AdultThyroid	B cell	B cell	CL:0000236	Thyroid gland	UBERON:0002046	0.384886	0.572275	0.819188	0.823954	0.0840971
AdultSpleen_T cell	Adult	Lymphatic system	AdultSpleen	T cell	T cell	CL:0000084	Spleen	UBERON:0002106	0.455257	0.562436	0.836162	0.825078	0.0835052
AdultEpityphlon_B cell	Adult	Digestive system	AdultEpityphlon	B cell	B cell	CL:0000236	Caecum	UBERON:0001153	0.392011	0.575775	0.820664	0.826755	0.0826232
FetalPancreas_Fetal mesenchymal progenitor	Fetal	Digestive system	FetalPancreas	Fetal mesenchymal progenitor	Mesenchymal stem cell	CL:0000134	Pancreas	UBERON:0001264	0.369918	0.582239	0.812177	0.827027	0.0824803
TS_Skin_nk cell	Adult	Integumentary system	TS_Skin	nk cell	Natural killer cell	CL:0000623	Skin of body	UBERON:0002097	0.268896	0.606818	0.785609	0.829888	0.0809807
FetalPancreas_Fetal acinar cell	Fetal	Digestive system	FetalPancreas	Fetal acinar cell	Acinar cell	CL:0000622	Pancreas	UBERON:0001264	0.369918	0.589814	0.812177	0.831595	0.0800882
Lake_2017_FrontalCortex_Ex2	Adult	Nervous system	Lake_2017_FrontalCortex	Ex2	Excitatory neuron	CL:0008030	Frontal cortex	UBERON:0001870	0.361781	0.592326	0.809225	0.831809	0.0799763
TS_Salivary_Gland_b cell	Adult	Digestive system	TS_Salivary_Gland	b cell	B cell	CL:0000236	Saliva-secreting gland	UBERON:0001044	0.207529	0.623739	0.768635	0.831885	0.0799369
Fetal_HCA_Muscle_Erythroblasts	Fetal	Muscular system	Fetal_HCA_Muscle	Erythroblasts	Erythroblast	CL:0000765	Muscle organ	UBERON:0001630	0.439824	0.57631	0.83321	0.832443	0.0796456
TS_Kidney_b cell	Adult	Urinary system	TS_Kidney	b cell	B cell	CL:0000236	Kidney	UBERON:0002113	0.327563	0.602742	0.798893	0.833423	0.0791345
Fetal_HCA_Intestine_Lymphoid cells	Fetal	Digestive system	Fetal_HCA_Intestine	Lymphoid cells	Innate lymphoid cell	CL:0001065	Intestine	UBERON:0000160	0.374898	0.59319	0.814022	0.834403	0.0786241
FetalHeart_Erythroid cell	Fetal	Cardiovascular system	FetalHeart	Erythroid cell	Erythroid lineage cell	CL:0000764	Heart	UBERON:0000948	0.442812	0.581086	0.833948	0.835656	0.0779723
Lake_2017_FrontalCortex_In1a	Adult	Nervous system	Lake_2017_FrontalCortex	In1a	Excitatory neuron	CL:0008030	Frontal cortex	UBERON:0001870	0.361781	0.599036	0.809225	0.835772	0.0779122
Braga_2020_lung_Ciliated	Adult	Respiratory system	Braga_2020_lung	Ciliated	Ciliated cell	CL:0000064	Lung	UBERON:0002048	0.470592	0.579604	0.842066	0.838157	0.0766745
TS_Pancreas_pancreatic beta cell	Adult	Digestive system	TS_Pancreas	pancreatic beta cell	Type B pancreatic cell	CL:0000169	Pancreas	UBERON:0001264	0.152921	0.656387	0.747601	0.840052	0.0756939
Fetal_HCA_Cerebellum_10k_Granule neurons	Fetal	Nervous system	Fetal_HCA_Cerebellum_10k	Granule neurons	Neuron	CL:0000540	Cerebellum	UBERON:0002037	0.32705	0.625633	0.797786	0.845964	0.0726483
Fetal_HCA_Spleen_Megakaryocytes	Fetal	Lymphatic system	Fetal_HCA_Spleen	Megakaryocytes	Megakaryocyte	CL:0000556	Spleen	UBERON:0002106	0.469645	0.596319	0.84059	0.847445	0.0718882
AdultIleum_Smooth muscle cell	Adult	Digestive system	AdultIleum	Smooth muscle cell	Smooth muscle cell	CL:0000192	Ileum	UBERON:0002116	0.446739	0.600848	0.834686	0.847625	0.0717965
AdultBoneMarrow_B cell	Adult	Lymphatic system	AdultBoneMarrow	B cell	B cell	CL:0000236	Bone marrow	UBERON:0002371	0.467806	0.598707	0.839852	0.848524	0.0713358
TS_Mammary_t cell	Adult	Endocrine system	TS_Mammary	t cell	T cell	CL:0000084	Mammary gland	UBERON:0001911	0.268787	0.642225	0.784502	0.849211	0.0709842
Fetal_HCA_Lung_Neuroendocrine cells	Fetal	Respiratory system	Fetal_HCA_Lung	Neuroendocrine cells	Epithelial cell	CL:0000066	Lung	UBERON:0002048	0.38831	0.616616	0.819926	0.85041	0.0703715
AdultThyroid_T cell	Adult	Endocrine system	AdultThyroid	T cell	T cell	CL:0000084	Thyroid gland	UBERON:0002046	0.474123	0.599201	0.84428	0.850624	0.0702622
TS_Muscle_endothelial cell of lymphatic vessel	Adult	Muscular system	TS_Muscle	endothelial cell of lymphatic vessel	Endothelial cell	CL:0000115	Muscle organ	UBERON:0001630	0.430568	0.61007	0.830996	0.851354	0.0698899
Lake_2017_CerebellarHemisphere_Gran	Adult	Nervous system	Lake_2017_CerebellarHemisphere	Gran	Cerebellar granule cell	CL:0001031	Cerebellar hemisphere	UBERON:0002245	0.299244	0.63889	0.794096	0.851608	0.0697605
AdultFallopiantube_Stromal cell	Adult	Reproductive system	AdultFallopiantube	Stromal cell	Stromal cell	CL:0000499	Fallopian tube	UBERON:0003889	0.47409	0.603277	0.843542	0.852657	0.0692257
Fetal_HCA_Intestine_Erythroblasts	Fetal	Digestive system	Fetal_HCA_Intestine	Erythroblasts	Erythroblast	CL:0000765	Intestine	UBERON:0000160	0.461722	0.608506	0.838376	0.853511	0.0687907
Fetal_HCA_Heart_Lymphoid cells	Fetal	Cardiovascular system	Fetal_HCA_Heart	Lymphoid cells	Innate lymphoid cell	CL:0001065	Heart	UBERON:0000948	0.429181	0.619375	0.830258	0.856244	0.0674025
Fetal_HCA_Liver_Lymphoid cells	Fetal	Digestive system	Fetal_HCA_Liver	Lymphoid cells	Innate lymphoid cell	CL:0001065	Liver	UBERON:0002107	0.411971	0.626333	0.826568	0.858537	0.0662409
TS_Pancreas_pancreatic alpha cell	Adult	Digestive system	TS_Pancreas	pancreatic alpha cell	Pancreatic A cell	CL:0000171	Pancreas	UBERON:0001264	0.272783	0.656593	0.78893	0.858734	0.0661413
FetalIntestine_Erythroid cell	Fetal	Digestive system	FetalIntestine	Erythroid cell	Erythroid lineage cell	CL:0000764	Intestine	UBERON:0000160	0.456327	0.620281	0.837269	0.859611	0.065698
FetalIntestine_Enterocyte progenitor	Fetal	Digestive system	FetalIntestine	Enterocyte progenitor	Enterocyte	CL:0000584	Intestine	UBERON:0000160	0.456327	0.620733	0.837269	0.859859	0.0655726
AdultLung_B cell (Plasmocyte)	Adult	Respiratory system	AdultLung	B cell (Plasmocyte)	B cell	CL:0000236	Lung	UBERON:0002048	0.572964	0.602371	0.865314	0.860851	0.0650719
AdultLiver_T cell	Adult	Digestive system	AdultLiver	T cell	T cell	CL:0000084	Liver	UBERON:0002107	0.49765	0.615546	0.847232	0.861027	0.0649831
FetalThymus_CB CD34+	Fetal	Lymphatic system	FetalThymus	CB CD34+	Hematopoietic stem cell	CL:0000037	Thymus	UBERON:0002370	0.564849	0.605336	0.862731	0.861503	0.0647433
TS_Thymus_thymocyte	Adult	Lymphatic system	TS_Thymus	thymocyte	Thymocyte	CL:0000893	Thymus	UBERON:0002370	0.272568	0.664292	0.788192	0.862377	0.0643029
MacParland_2018_liver_NK-like cell	Adult	Digestive system	MacParland_2018_liver	NK-like cell	Natural killer cell	CL:0000623	Liver	UBERON:0002107	0.473636	0.623945	0.842804	0.863843	0.0635651
van_Zyl_eye_2020_SchwannCell-my	Adult	Sensory system	van_Zyl_eye_2020	SchwannCell-my	Schwann cell	CL:0002573	Eye	UBERON:0000970	0.489103	0.623904	0.846494	0.865296	0.0628355
Voigt_2019_retina_1_T/NK cell	Adult	Sensory system	Voigt_2019_retina_1	T/NK cell	T cell	CL:0000084	Retina	UBERON:0000966	0.466892	0.63045	0.839114	0.865862	0.0625513
AdultKidney_B cell	Adult	Urinary system	AdultKidney	B cell	B cell	CL:0000236	Kidney	UBERON:0002113	0.488715	0.62588	0.845756	0.866067	0.0624484
AdultLung_Fetal mesenchymal progenitor	Adult	Respiratory system	AdultLung	Fetal mesenchymal progenitor	Mesenchymal stem cell	CL:0000134	Lung	UBERON:0002048	0.483454	0.629709	0.845018	0.867824	0.0615682
TS_Blood_erythrocyte	Adult	Lymphatic system	TS_Blood	erythrocyte	Erythrocyte	CL:0000232	Blood	UBERON:0000178	0.517509	0.629338	0.852399	0.870539	0.0602115
TS_Lung_plasma cell	Adult	Respiratory system	TS_Lung	plasma cell	Plasma cell	CL:0000786	Lung	UBERON:0002048	0.430808	0.646301	0.831734	0.871226	0.0598694
TS_Thymus_cd8-positive, alpha-beta t cell	Adult	Lymphatic system	TS_Thymus	cd8-positive, alpha-beta t cell	T cell	CL:0000084	Thymus	UBERON:0002370	0.347839	0.669233	0.805166	0.872027	0.0594702
FetalMuscle_Primordial germ cell	Fetal	Muscular system	FetalMuscle	Primordial germ cell	Primordial germ cell	CL:0000670	Muscle organ	UBERON:0001630	0.506073	0.634114	0.850923	0.872483	0.0592432
TS_Prostate_t cell	Adult	Reproductive system	TS_Prostate	t cell	T cell	CL:0000084	Prostate gland	UBERON:0002367	0.343816	0.67372	0.804428	0.873944	0.0585162
Lake_2017_FrontalCortex_In1b	Adult	Nervous system	Lake_2017_FrontalCortex	In1b	Inhibitory neuron	CL:0008029	Frontal cortex	UBERON:0001870	0.447785	0.650459	0.835424	0.87483	0.0580761
AdultArtery_Mast cell	Adult	Cardiovascular system	AdultArtery	Mast cell	Mast cell	CL:0000097	Artery	UBERON:0001637	0.470093	0.646218	0.841328	0.874997	0.0579936
Lake_2017_VisualCortex_In2	Adult	Nervous system	Lake_2017_VisualCortex	In2	Inhibitory neuron	CL:0008029	Visual cortex	UBERON:0000411	0.400551	0.661657	0.823616	0.875769	0.0576104
Lake_2017_CerebellarHemisphere_Purk2	Adult	Nervous system	Lake_2017_CerebellarHemisphere	Purk2	Purkinje cell	CL:0000121	Cerebellar hemisphere	UBERON:0002245	0.379188	0.675326	0.816605	0.87969	0.0556703
Segerstolpe_2016_PancreaticIslets_pancreatic D cell	Adult	Digestive system	Segerstolpe_2016_PancreaticIslets	pancreatic D cell	Pancreatic D cell	CL:0000173	Pancreas	UBERON:0001264	0.504997	0.650582	0.849077	0.880237	0.0554004
FetalAdrenalGland_T cell	Fetal	Endocrine system	FetalAdrenalGland	T cell	T cell	CL:0000084	Adrenal gland	UBERON:0002369	0.506048	0.651818	0.850185	0.881285	0.0548838
TS_Skin_cd4-positive helper t cells	Adult	Integumentary system	TS_Skin	cd4-positive helper t cells	T cell	CL:0000084	Skin of body	UBERON:0002097	0.343816	0.69163	0.80369	0.88228	0.0543935
Lake_2017_CerebellarHemisphere_Purk1	Adult	Nervous system	Lake_2017_CerebellarHemisphere	Purk1	Purkinje cell	CL:0000121	Cerebellar hemisphere	UBERON:0002245	0.379188	0.684631	0.816605	0.88416	0.0534691
Fetal_HCA_Muscle_Lymphoid cells	Fetal	Muscular system	Fetal_HCA_Muscle	Lymphoid cells	Innate lymphoid cell	CL:0001065	Muscle organ	UBERON:0001630	0.53463	0.656552	0.857565	0.88645	0.0523456
FetalKidney_Fetal fibroblast	Fetal	Urinary system	FetalKidney	Fetal fibroblast	Fibroblast	CL:0000057	Kidney	UBERON:0002113	0.53784	0.655523	0.860886	0.887192	0.0519822
FetalSpinalCord_CB CD34+	Fetal	Nervous system	FetalSpinalCord	CB CD34+	Hematopoietic stem cell	CL:0000037	Spinal cord	UBERON:0002240	0.56657	0.653053	0.864207	0.887217	0.0519704
AdultTrachea_Endothelial cell (endothelial to mesenchymal transition)	Adult	Respiratory system	AdultTrachea	Endothelial cell (endothelial to mesenchymal transition)	Endothelial cell	CL:0000115	Trachea	UBERON:0003126	0.537314	0.65894	0.858303	0.8879	0.0516358
AdultHeart_T cell	Adult	Cardiovascular system	AdultHeart	T cell	T cell	CL:0000084	Heart	UBERON:0000948	0.605941	0.650418	0.873801	0.88947	0.0508689
AdultLung_T cell	Adult	Respiratory system	AdultLung	T cell	T cell	CL:0000084	Lung	UBERON:0002048	0.572964	0.657129	0.865314	0.889632	0.0507898
AdultFallopiantube_T cell	Adult	Reproductive system	AdultFallopiantube	T cell	T cell	CL:0000084	Fallopian tube	UBERON:0003889	0.566077	0.659969	0.863469	0.890331	0.0504487
FetalKidney_Erythroid progenitor cell (RP high)	Fetal	Urinary system	FetalKidney	Erythroid progenitor cell (RP high)	Erythroid progenitor cell	CL:0000038	Kidney	UBERON:0002113	0.53784	0.664498	0.860886	0.89156	0.0498493
VentoTormo_2018_decidua_T cell	Maternal-Fetal	Reproductive system	VentoTormo_2018_decidua	T cell	T cell	CL:0000084	Decidua	UBERON:0002450	0.434999	0.695294	0.832472	0.895294	0.0480344
FetalThymus_Proliferating T cell	Fetal	Lymphatic system	FetalThymus	Proliferating T cell	T cell	CL:0000084	Thymus	UBERON:0002370	0.668671	0.650335	0.890775	0.895561	0.0479047
AdultBladder_B cell (Plasmocyte)	Adult	Urinary system	AdultBladder	B cell (Plasmocyte)	B cell	CL:0000236	Bladder organ	UBERON:0018707	0.613675	0.661863	0.876015	0.895834	0.0477725
AdultTransverseColon_T cell	Adult	Digestive system	AdultTransverseColon	T cell	T cell	CL:0000084	Transverse colon	UBERON:0001157	0.581076	0.668204	0.867897	0.895905	0.0477383
Fetal_HCA_Liver_Hematopoietic stem cells	Fetal	Digestive system	Fetal_HCA_Liver	Hematopoietic stem cells	Hematopoietic stem cell	CL:0000037	Liver	UBERON:0002107	0.501866	0.684919	0.84797	0.896372	0.0475117
Madissoon_2020_spleen_B_naive	Adult	Lymphatic system	Madissoon_2020_spleen	B_naive	B cell	CL:0000236	Spleen	UBERON:0002106	0.532308	0.680884	0.856827	0.897784	0.0468283
AdultAscendingColon_T cell	Adult	Digestive system	AdultAscendingColon	T cell	T cell	CL:0000084	Ascending colon	UBERON:0001156	0.617383	0.667668	0.876753	0.898848	0.046314
Fetal_HCA_Stomach_ENS glia	Fetal	Digestive system	Fetal_HCA_Stomach	ENS glia	ENS glia	CL:0000125	Stomach	UBERON:0000945	0.588323	0.677838	0.868635	0.900665	0.0454366
AdultJeJunum_T cell	Adult	Digestive system	AdultJeJunum	T cell	T cell	CL:0000084	Jejunum	UBERON:0002115	0.611919	0.673597	0.875277	0.901084	0.045235
van_Zyl_eye_2020_NKT	Adult	Sensory system	van_Zyl_eye_2020	NKT	Natural killer cell	CL:0000623	Eye	UBERON:0000970	0.578507	0.684878	0.867159	0.903347	0.0441454
AdultAscendingColon_B cell (Plasmocyte)	Adult	Digestive system	AdultAscendingColon	B cell (Plasmocyte)	B cell	CL:0000236	Ascending colon	UBERON:0001156	0.70739	0.662234	0.903321	0.905578	0.0430741
Voigt_2019_retina_2_White blood cell 2	Adult	Sensory system	Voigt_2019_retina_2	White blood cell 2	Leukocyte	CL:0000738	Retina	UBERON:0000966	0.576571	0.693894	0.866421	0.907109	0.0423404
AdultIleum_B cell (Plasmocyte)	Adult	Digestive system	AdultIleum	B cell (Plasmocyte)	B cell	CL:0000236	Ileum	UBERON:0002116	0.710763	0.664828	0.904428	0.907152	0.0423198
AdultPleura_T cell	Adult	Respiratory system	AdultPleura	T cell	T cell	CL:0000084	Pleura	UBERON:0000977	0.609542	0.688748	0.874539	0.907684	0.0420651
Fetal_HCA_Intestine_ENS glia	Fetal	Digestive system	Fetal_HCA_Intestine	ENS glia	Enteric neural system glia	NA	Intestine	UBERON:0000160	0.551685	0.698835	0.861993	0.907712	0.0420521
FetalSkin_Fetal mesenchymal progenitor	Fetal	Integumentary system	FetalSkin	Fetal mesenchymal progenitor	Mesenchymal stem cell	CL:0000134	Skin of body	UBERON:0002097	0.68085	0.677755	0.897048	0.910518	0.0407113
Segerstolpe_2016_PancreaticIslets_pancreatic PP cell	Adult	Digestive system	Segerstolpe_2016_PancreaticIslets	pancreatic PP cell	Pancreatic PP cell	CL:0002275	Pancreas	UBERON:0001264	0.504997	0.721314	0.849077	0.912728	0.0396588
AdultLiver_B cell	Adult	Digestive system	AdultLiver	B cell	B cell	CL:0000236	Liver	UBERON:0002107	0.677169	0.685125	0.895941	0.913403	0.0393378
AdultGallbladder_Endothelial cell	Adult	Digestive system	AdultGallbladder	Endothelial cell	Endothelial cell	CL:0000115	Gall bladder	UBERON:0002110	0.622832	0.699164	0.878229	0.913498	0.0392926
AdultAdrenalGland_T cell	Adult	Endocrine system	AdultAdrenalGland	T cell	T cell	CL:0000084	Adrenal gland	UBERON:0002369	0.605579	0.706451	0.872325	0.914581	0.038778
AdultSpleen_CB CD34+	Adult	Lymphatic system	AdultSpleen	CB CD34+	Hematopoietic stem cell	CL:0000037	Spleen	UBERON:0002106	0.643244	0.699288	0.882657	0.915052	0.0385541
TS_Vasculature_nk cell	Adult	Cardiovascular system	TS_Vasculature	nk cell	Natural killer cell	CL:0000623	Vasculature	UBERON:0002049	0.60178	0.708757	0.871587	0.915299	0.0384369
TS_Lung_cd8-positive, alpha-beta t cell	Adult	Respiratory system	TS_Lung	cd8-positive, alpha-beta t cell	T cell	CL:0000084	Lung	UBERON:0002048	0.518116	0.723702	0.854244	0.915528	0.0383286
Madissoon_2020_spleen_T_CD4_naive	Adult	Lymphatic system	Madissoon_2020_spleen	T_CD4_naive	T cell	CL:0000084	Spleen	UBERON:0002106	0.622047	0.70501	0.877491	0.915731	0.0382323
Fetal_HCA_Muscle_Satellite cells	Fetal	Muscular system	Fetal_HCA_Muscle	Satellite cells	Skeletal muscle satellite cell	CL:0000594	Muscle organ	UBERON:0001630	0.629002	0.705051	0.879705	0.916496	0.0378697
Fetal_HCA_Spleen_Erythroblasts	Fetal	Lymphatic system	Fetal_HCA_Spleen	Erythroblasts	Erythroblast	CL:0000765	Spleen	UBERON:0002106	0.656781	0.701264	0.886347	0.917127	0.0375704
TS_Lung_nk cell	Adult	Respiratory system	TS_Lung	nk cell	Natural killer cell	CL:0000623	Lung	UBERON:0002048	0.518116	0.730207	0.854244	0.918175	0.0370745
AdultEpityphlon_T cell	Adult	Digestive system	AdultEpityphlon	T cell	T cell	CL:0000084	Caecum	UBERON:0001153	0.67613	0.699411	0.895203	0.919275	0.0365544
AdultBoneMarrow_T cell	Adult	Lymphatic system	AdultBoneMarrow	T cell	T cell	CL:0000084	Bone marrow	UBERON:0002371	0.654599	0.709127	0.884871	0.919916	0.0362519
Fetal_HCA_Liver_Erythroblasts	Fetal	Digestive system	Fetal_HCA_Liver	Erythroblasts	Erythroblast	CL:0000765	Liver	UBERON:0002107	0.592996	0.722014	0.869373	0.920015	0.0362051
FetalPancreas_Fetal stromal cell	Fetal	Digestive system	FetalPancreas	Fetal stromal cell	Stromal cell	CL:0000499	Pancreas	UBERON:0001264	0.635487	0.713533	0.880812	0.920382	0.0360319
Madissoon_2020_lung_T_regulatory	Adult	Respiratory system	Madissoon_2020_lung	T_regulatory	T cell	CL:0000084	Lung	UBERON:0002048	0.691976	0.698505	0.901107	0.920818	0.0358263
Lake_2017_FrontalCortex_Ex1	Adult	Nervous system	Lake_2017_FrontalCortex	Ex1	Excitatory neuron	CL:0008030	Frontal cortex	UBERON:0001870	0.537606	0.732595	0.85941	0.920897	0.035789
FetalLiver_T cell	Fetal	Digestive system	FetalLiver	T cell	T cell	CL:0000084	Liver	UBERON:0002107	0.66819	0.708222	0.890037	0.921241	0.0356268
Lake_2017_FrontalCortex_Ex5b	Adult	Nervous system	Lake_2017_FrontalCortex	Ex5b	Excitatory neuron	CL:0008030	Frontal cortex	UBERON:0001870	0.537606	0.734777	0.85941	0.921762	0.0353813
MacParland_2018_liver_Erythroid cell	Adult	Digestive system	MacParland_2018_liver	Erythroid cell	Erythroid lineage cell	CL:0000764	Liver	UBERON:0002107	0.651373	0.715138	0.884133	0.92213	0.0352077
TS_Eye_dendritic cell	Adult	Sensory system	TS_Eye	dendritic cell	Dendritic cell	CL:0000451	Eye	UBERON:0000970	0.51824	0.739841	0.85572	0.922505	0.0350311
Fetal_HCA_Eye_Retinal progenitors and Muller glia	Fetal	Sensory system	Fetal_HCA_Eye	Retinal progenitors and Muller glia	Mueller cell	CL:0000636	Eye	UBERON:0000970	0.646595	0.717197	0.883395	0.922721	0.0349297
AdultEsophagus_B cell	Adult	Digestive system	AdultEsophagus	B cell	B cell	CL:0000236	Esophagus	UBERON:0001043	0.640585	0.718432	0.881919	0.922735	0.0349231
FetalPancreas_Fetal epithelial progenitor	Fetal	Digestive system	FetalPancreas	Fetal epithelial progenitor	Epithelial fate stem cell	CL:0000036	Pancreas	UBERON:0001264	0.635487	0.722179	0.880812	0.923873	0.0343878
Madissoon_2020_oesophagus_T_CD8	Adult	Digestive system	Madissoon_2020_oesophagus	T_CD8	T cell	CL:0000084	Esophagus	UBERON:0001043	0.6716	0.715715	0.892251	0.924996	0.0338601
FetalEyes_Primordial germ cell	Fetal	Sensory system	FetalEyes	Primordial germ cell	Primordial germ cell	CL:0000670	Eye	UBERON:0000970	0.693616	0.709539	0.902583	0.92581	0.0334781
CordBlood_B cell	Neonatal	Reproductive system	CordBlood	B cell	B cell	CL:0000236	Umbilical cord blood	UBERON:0012168	0.750174	0.70254	0.912177	0.925998	0.0333897
TS_Skin_naive thymus-derived cd8-positive, alpha-beta t cell	Adult	Integumentary system	TS_Skin	naive thymus-derived cd8-positive, alpha-beta t cell	T cell	CL:0000084	Skin of body	UBERON:0002097	0.513905	0.75458	0.851661	0.926799	0.0330144
FetalMuscle_Fetal mesenchymal progenitor	Fetal	Muscular system	FetalMuscle	Fetal mesenchymal progenitor	Mesenchymal stem cell	CL:0000134	Muscle organ	UBERON:0001630	0.684188	0.716538	0.898893	0.927437	0.0327158
FetalSkin_Fetal skeletal muscle cell	Fetal	Integumentary system	FetalSkin	Fetal skeletal muscle cell	Cell of skeletal muscle	CL:0000188	Skin of body	UBERON:0002097	0.68085	0.718226	0.897048	0.927521	0.0326762
Madissoon_2020_oesophagus_T_CD4	Adult	Digestive system	Madissoon_2020_oesophagus	T_CD4	T cell	CL:0000084	Esophagus	UBERON:0001043	0.6716	0.722302	0.892251	0.927605	0.0326369
Madissoon_2020_oesophagus_B_CD27neg	Adult	Digestive system	Madissoon_2020_oesophagus	B_CD27neg	B cell	CL:0000236	Esophagus	UBERON:0001043	0.6716	0.722878	0.892251	0.927831	0.0325312
AdultBoneMarrow_B cell (Plasmocyte)	Adult	Lymphatic system	AdultBoneMarrow	B cell (Plasmocyte)	B cell	CL:0000236	Bone marrow	UBERON:0002371	0.739979	0.709868	0.909594	0.928139	0.0323871
FetalBrain_Primordial germ cell	Fetal	Nervous system	FetalBrain	Primordial germ cell	Primordial germ cell	CL:0000670	Brain	UBERON:0000955	0.663941	0.727531	0.889299	0.928706	0.0321216
AdultUreter_B cell (Plasmocyte)	Adult	Urinary system	AdultUreter	B cell (Plasmocyte)	B cell	CL:0000236	Uterus	UBERON:0000995	0.726933	0.71308	0.907749	0.928839	0.0320595
Fetal_HCA_Cerebrum_10k_Inhibitory neurons	Fetal	Nervous system	Fetal_HCA_Cerebrum_10k	Inhibitory neurons	Inhibitory neuron	CL:0008029	Cerebral hemisphere	UBERON:0001869	0.594772	0.74684	0.870111	0.929937	0.0315464
Placenta_Erythroid cell	Adult	Reproductive system	Placenta	Erythroid cell	Erythroid lineage cell	CL:0000764	Placenta	UBERON:0001987	0.684033	0.72576	0.898155	0.930801	0.0311431
TS_Trachea_ciliated cell	Adult	Respiratory system	TS_Trachea	ciliated cell	Ciliated cell	CL:0000064	Trachea	UBERON:0003126	0.517886	0.766067	0.853137	0.931533	0.030802
AdultIleum_T cell	Adult	Digestive system	AdultIleum	T cell	T cell	CL:0000084	Ileum	UBERON:0002116	0.710763	0.722796	0.904428	0.9316	0.0307707
Madissoon_2020_lung_T_CD8_CytT	Adult	Respiratory system	Madissoon_2020_lung	T_CD8_CytT	T cell	CL:0000084	Lung	UBERON:0002048	0.691976	0.727778	0.901107	0.932484	0.0303586
TS_Trachea_mucus secreting cell	Adult	Respiratory system	TS_Trachea	mucus secreting cell	Mucus secreting cell	CL:0000319	Trachea	UBERON:0003126	0.605632	0.753386	0.873063	0.933303	0.0299774
Fetal_HCA_Adrenal_SLC26A4_PAEP positive cells	Fetal	Endocrine system	Fetal_HCA_Adrenal	SLC26A4_PAEP positive cells	Cortical cell of adrenal gland	CL:0002097	Adrenal gland	UBERON:0002369	0.655185	0.746799	0.885609	0.934809	0.0292773
Fetal_HCA_Muscle_Schwann cells	Fetal	Muscular system	Fetal_HCA_Muscle	Schwann cells	Schwann cell	CL:0002573	Muscle organ	UBERON:0001630	0.717616	0.73243	0.906273	0.935801	0.0288166
Madissoon_2020_lung_B_cell_naive	Adult	Respiratory system	Madissoon_2020_lung	B_cell_naive	B cell	CL:0000236	Lung	UBERON:0002048	0.691976	0.73663	0.901107	0.935801	0.0288166
TS_Bone_Marrow_naive b cell	Adult	Lymphatic system	TS_Bone_Marrow	naive b cell	B cell	CL:0000236	Bone marrow	UBERON:0002371	0.765478	0.724566	0.917343	0.936167	0.0286468
TS_Eye_eye photoreceptor cell	Adult	Sensory system	TS_Eye	eye photoreceptor cell	Photoreceptor cell	CL:0000210	Eye	UBERON:0000970	0.51824	0.778212	0.85572	0.936678	0.0284096
Lake_2017_FrontalCortex_Oli	Adult	Nervous system	Lake_2017_FrontalCortex	Oli	Oligodendrocyte	CL:0000128	Frontal cortex	UBERON:0001870	0.626838	0.757874	0.878967	0.936765	0.0283692
FetalRib_Fetal mesenchymal progenitor	Fetal	Skeletal system	FetalRib	Fetal mesenchymal progenitor	Mesenchymal stem cell	CL:0000134	Rib	UBERON:0002228	0.726145	0.734695	0.907011	0.936859	0.0283258
FetalSpinalCord_B cell	Fetal	Nervous system	FetalSpinalCord	B cell	B cell	CL:0000236	Spinal cord	UBERON:0002240	0.739537	0.733624	0.908487	0.936904	0.0283048
FetalKidney_Erythroid cell	Fetal	Urinary system	FetalKidney	Erythroid cell	Erythroid lineage cell	CL:0000764	Kidney	UBERON:0002113	0.711613	0.738029	0.905535	0.937642	0.0279631
AdultBoneMarrow_Neutrophil (RPS high)	Adult	Lymphatic system	AdultBoneMarrow	Neutrophil (RPS high)	Neutrophil	CL:0000775	Bone marrow	UBERON:0002371	0.739979	0.736259	0.909594	0.938198	0.0277053
FetalBrain_Fetal epithelial progenitor	Fetal	Nervous system	FetalBrain	Fetal epithelial progenitor	Epithelial fate stem cell	CL:0000036	Brain	UBERON:0000955	0.745926	0.741694	0.910701	0.940485	0.0266482
AdultDuodenum_B cell (Plasmocyte)	Adult	Digestive system	AdultDuodenum	B cell (Plasmocyte)	B cell	CL:0000236	Duodenum	UBERON:0002114	0.852114	0.726543	0.932103	0.94117	0.026332
TS_Uterus_ciliated epithelial cell	Adult	Reproductive system	TS_Uterus	ciliated epithelial cell	Ciliated cell	CL:0000064	Uterus	UBERON:0000995	0.601463	0.777842	0.870849	0.941236	0.0263015
Lake_2017_VisualCortex_OPC	Adult	Nervous system	Lake_2017_VisualCortex	OPC	Oligodendrocyte precursor cell	CL:0002453	Visual cortex	UBERON:0000411	0.663378	0.763102	0.887823	0.941282	0.0262804
Lake_2017_VisualCortex_In8	Adult	Nervous system	Lake_2017_VisualCortex	In8	Inhibitory neuron	CL:0008029	Visual cortex	UBERON:0000411	0.663378	0.764667	0.887823	0.941821	0.0260316
Fetal_HCA_Cerebellum_10k_Oligodendrocytes	Fetal	Nervous system	Fetal_HCA_Cerebellum_10k	Oligodendrocytes	Oligodendrocyte	CL:0000128	Cerebellum	UBERON:0002037	0.671641	0.759973	0.893727	0.941945	0.0259745
Lake_2017_VisualCortex_Oli	Adult	Nervous system	Lake_2017_VisualCortex	Oli	Oligodendrocyte	CL:0000128	Visual cortex	UBERON:0000411	0.663378	0.76512	0.887823	0.941977	0.0259599
TS_Muscle_cd4-positive, alpha-beta t cell	Adult	Muscular system	TS_Muscle	cd4-positive, alpha-beta t cell	T cell	CL:0000084	Muscle organ	UBERON:0001630	0.76543	0.741117	0.916605	0.941985	0.0259561
FetalStomach_Fetal mesenchymal progenitor	Fetal	Digestive system	FetalStomach	Fetal mesenchymal progenitor	Mesenchymal stem cell	CL:0000134	Stomach	UBERON:0000945	0.764233	0.74437	0.915129	0.94271	0.0256219
TS_Prostate_monocyte	Adult	Reproductive system	TS_Prostate	monocyte	Monocyte	CL:0000576	Prostate gland	UBERON:0002367	0.882438	0.725308	0.940221	0.943	0.0254885
Fetal_HCA_Stomach_Erythroblasts	Fetal	Digestive system	Fetal_HCA_Stomach	Erythroblasts	Erythroblast	CL:0000765	Stomach	UBERON:0000945	0.765299	0.750175	0.915867	0.944937	0.0245972
Madissoon_2020_oesophagus_B_CD27pos	Adult	Digestive system	Madissoon_2020_oesophagus	B_CD27pos	B cell	CL:0000236	Esophagus	UBERON:0001043	0.750617	0.76162	0.912915	0.947978	0.0232016
Enge_2017_Pancreas_type B pancreatic cell	Adult	Digestive system	Enge_2017_Pancreas	type B pancreatic cell	Type B pancreatic cell	CL:0000169	Pancreas	UBERON:0001264	0.674866	0.77743	0.894465	0.948011	0.0231868
AdultCerebellum_T cell	Adult	Nervous system	AdultCerebellum	T cell	T cell	CL:0000084	Cerebellum	UBERON:0002037	0.796323	0.754621	0.921771	0.948085	0.0231528
Placenta_Stromal cell	Adult	Reproductive system	Placenta	Stromal cell	Stromal cell	CL:0000499	Placenta	UBERON:0001987	0.763355	0.76092	0.914391	0.948154	0.0231211
FetalFemaleGonad_Fetal mesenchymal progenitor	Fetal	Reproductive system	FetalFemaleGonad	Fetal mesenchymal progenitor	Mesenchymal stem cell	CL:0000134	Immature gonad	UBERON:2005272	0.802354	0.763679	0.923247	0.951461	0.0216092
CordBlood_T cell	Neonatal	Reproductive system	CordBlood	T cell	T cell	CL:0000084	Umbilical cord blood	UBERON:0012168	0.887659	0.749722	0.941697	0.951791	0.0214585
AdultSigmoidColon_B cell	Adult	Digestive system	AdultSigmoidColon	B cell	B cell	CL:0000236	Sigmoid colon	UBERON:0001159	0.833196	0.762732	0.929889	0.952913	0.0209468
FetalStomach_Fetal epithelial progenitor	Fetal	Digestive system	FetalStomach	Fetal epithelial progenitor	Epithelial fate stem cell	CL:0000036	Stomach	UBERON:0000945	0.832056	0.763885	0.929151	0.953087	0.0208673
AdultEsophagus_T cell	Adult	Digestive system	AdultEsophagus	T cell	T cell	CL:0000084	Esophagus	UBERON:0001043	0.796791	0.77076	0.922509	0.953521	0.0206696
Enge_2017_Pancreas_pancreatic D cell	Adult	Digestive system	Enge_2017_Pancreas	pancreatic D cell	Pancreatic D cell	CL:0000173	Pancreas	UBERON:0001264	0.753163	0.779818	0.913653	0.954014	0.0204452
Fetal_HCA_Kidney_Metanephric cells	Fetal	Urinary system	Fetal_HCA_Kidney	Metanephric cells	Epithelial cell	CL:0000066	Kidney	UBERON:0002113	0.748115	0.782247	0.911439	0.954179	0.02037
TS_Eye_retinal bipolar neuron	Adult	Sensory system	TS_Eye	retinal bipolar neuron	Bipolar neuron	CL:0000103	Eye	UBERON:0000970	0.689654	0.792663	0.899631	0.954225	0.0203494
FetalMuscle_Erythroid cell	Fetal	Muscular system	FetalMuscle	Erythroid cell	Erythroid lineage cell	CL:0000764	Muscle organ	UBERON:0001630	0.831298	0.76829	0.928413	0.954288	0.0203208
TS_Lung_cd4-positive, alpha-beta t cell	Adult	Respiratory system	TS_Lung	cd4-positive, alpha-beta t cell	T cell	CL:0000084	Lung	UBERON:0002048	0.765696	0.779447	0.918081	0.955063	0.0199681
FetalPancreas_Fetal endocrine cell	Fetal	Digestive system	FetalPancreas	Fetal endocrine cell	Endocrine cell	CL:0000163	Pancreas	UBERON:0001264	0.792914	0.779571	0.920664	0.955771	0.019646
FetalAdrenalGland_Erythroid cell	Fetal	Endocrine system	FetalAdrenalGland	Erythroid cell	Erythroid lineage cell	CL:0000764	Adrenal gland	UBERON:0002369	0.825465	0.77566	0.926937	0.95619	0.0194559
FetalPancreas_Fetal neuron	Fetal	Digestive system	FetalPancreas	Fetal neuron	Neuron	CL:0000540	Pancreas	UBERON:0001264	0.792914	0.780971	0.920664	0.956198	0.0194524
TS_Eye_t cell	Adult	Sensory system	TS_Eye	t cell	T cell	CL:0000084	Eye	UBERON:0000970	0.884255	0.765284	0.940959	0.956556	0.0192895
VentoTormo_2018_decidua_CD16-positive natural killer cell (NK CD16+)	Maternal-Fetal	Reproductive system	VentoTormo_2018_decidua	CD16-positive natural killer cell (NK CD16+)	Natural killer cell	CL:0000623	Decidua	UBERON:0002450	0.769379	0.784429	0.918819	0.956768	0.0191932
AdultLung_Endothelial cell	Adult	Respiratory system	AdultLung	Endothelial cell	Endothelial cell	CL:0000115	Lung	UBERON:0002048	0.810967	0.780271	0.923985	0.956837	0.019162
Lake_2017_FrontalCortex_Ex8	Adult	Nervous system	Lake_2017_FrontalCortex	Ex8	Excitatory neuron	CL:0008030	Frontal cortex	UBERON:0001870	0.786068	0.786529	0.919557	0.957586	0.0188223
Fetal_HCA_Stomach_Neuroendocrine cells	Fetal	Digestive system	Fetal_HCA_Stomach	Neuroendocrine cells	Epithelial cell	CL:0000066	Stomach	UBERON:0000945	0.893197	0.774877	0.942435	0.959824	0.0178082
AdultKidney_B cell (Plasmocyte)	Adult	Urinary system	AdultKidney	B cell (Plasmocyte)	B cell	CL:0000236	Kidney	UBERON:0002113	0.871746	0.781094	0.936531	0.960215	0.0176314
Voigt_2019_retina_1_Melanocyte	Adult	Sensory system	Voigt_2019_retina_1	Melanocyte	Melanocyte	CL:0000148	Retina	UBERON:0000966	0.860699	0.783111	0.934686	0.960354	0.0175686
Lake_2017_VisualCortex_Ex6b	Adult	Nervous system	Lake_2017_VisualCortex	Ex6b	Excitatory neuron	CL:0008030	Visual cortex	UBERON:0000411	0.812895	0.793898	0.925092	0.961119	0.0172227
Fetal_HCA_Pancreas_Islet endocrine cells	Fetal	Digestive system	Fetal_HCA_Pancreas	Islet endocrine cells	Endocrine cell	CL:0000163	Pancreas	UBERON:0001264	0.839321	0.789575	0.931365	0.961413	0.0170899
FetalIntestine_Fetal neuron	Fetal	Digestive system	FetalIntestine	Fetal neuron	Neuron	CL:0000540	Intestine	UBERON:0000160	0.854909	0.788628	0.932841	0.9615	0.0170508
Madissoon_2020_lung_Ciliated	Adult	Respiratory system	Madissoon_2020_lung	Ciliated	Ciliated cell	CL:0000064	Lung	UBERON:0002048	0.833565	0.790893	0.930627	0.961611	0.0170008
Braga_2020_lung_T cell	Adult	Respiratory system	Braga_2020_lung	T cell	T cell	CL:0000084	Lung	UBERON:0002048	0.915851	0.776236	0.948339	0.961644	0.0169857
Lake_2017_VisualCortex_In1a	Adult	Nervous system	Lake_2017_VisualCortex	In1a	Inhibitory neuron	CL:0008029	Visual cortex	UBERON:0000411	0.812895	0.796986	0.925092	0.961995	0.016827
Fetal_HCA_Intestine_Chromaffin cells	Fetal	Digestive system	Fetal_HCA_Intestine	Chromaffin cells	Neuron	CL:0000540	Intestine	UBERON:0000160	0.857782	0.789905	0.933579	0.962042	0.0168059
AdultOmentum_T cell	Adult	Integumentary system	AdultOmentum	T cell	T cell	CL:0000084	Omentum	UBERON:0003688	0.881589	0.78587	0.939483	0.962307	0.0166861
Fetal_HCA_Thymus_Thymocytes	Fetal	Lymphatic system	Fetal_HCA_Thymus	Thymocytes	Thymocyte	CL:0000893	Thymus	UBERON:0002370	0.995415	0.753921	0.979336	0.962317	0.016682
AdultAscendingColon_B cell	Adult	Digestive system	AdultAscendingColon	B cell	B cell	CL:0000236	Ascending colon	UBERON:0001156	0.943453	0.770431	0.958672	0.962392	0.016648
AdultTransverseColon_B cell	Adult	Digestive system	AdultTransverseColon	B cell	B cell	CL:0000236	Transverse colon	UBERON:0001157	0.873292	0.788381	0.937269	0.962494	0.0166022
FetalLung_Proliferating T cell	Fetal	Respiratory system	FetalLung	Proliferating T cell	T cell	CL:0000084	Lung	UBERON:0002048	0.913312	0.781176	0.946125	0.962543	0.0165796
Voigt_2019_retina_1_B cell	Adult	Sensory system	Voigt_2019_retina_1	B cell	B cell	CL:0000236	Retina	UBERON:0000966	0.860699	0.790934	0.934686	0.962599	0.0165545
AdultBladder_Sinusoidal endothelial cell	Adult	Urinary system	AdultBladder	Sinusoidal endothelial cell	Endothelial cell	CL:0000115	Bladder organ	UBERON:0018707	0.894171	0.784964	0.943173	0.962925	0.0164074
Fetal_HCA_Cerebrum_10k_Excitatory neurons	Fetal	Nervous system	Fetal_HCA_Cerebrum_10k	Excitatory neurons	Excitatory neuron	CL:0008030	Cerebral hemisphere	UBERON:0001869	0.824907	0.799621	0.926199	0.963001	0.0163734
AdultArtery_T cell	Adult	Cardiovascular system	AdultArtery	T cell	T cell	CL:0000084	Artery	UBERON:0001637	0.862102	0.79291	0.935793	0.963417	0.0161856
TS_Lung_b cell	Adult	Respiratory system	TS_Lung	b cell	B cell	CL:0000236	Lung	UBERON:0002048	0.831127	0.801021	0.927675	0.963741	0.0160397
Fetal_HCA_Stomach_PDE1C_ACSM3 positive cells	Fetal	Digestive system	Fetal_HCA_Stomach	PDE1C_ACSM3 positive cells	Epithelial cell	CL:0000066	Stomach	UBERON:0000945	0.934796	0.781135	0.954982	0.964591	0.0156567
Fetal_HCA_Eye_Bipolar cells	Fetal	Sensory system	Fetal_HCA_Eye	Bipolar cells	Bipolar neuron	CL:0000103	Eye	UBERON:0000970	0.917512	0.78764	0.949815	0.965216	0.0153754
AdultLiver_B cell (Plasmocyte)	Adult	Digestive system	AdultLiver	B cell (Plasmocyte)	B cell	CL:0000236	Liver	UBERON:0002107	0.955237	0.776359	0.963838	0.965266	0.015353
Madissoon_2020_spleen_Unknown	Adult	Lymphatic system	Madissoon_2020_spleen	Unknown	Unknown	NA	Spleen	UBERON:0002106	0.897794	0.794022	0.943911	0.965614	0.0151966
Fetal_HCA_Spleen_Lymphoid cells	Fetal	Lymphatic system	Fetal_HCA_Spleen	Lymphoid cells	Innate lymphoid cell	CL:0001065	Spleen	UBERON:0002106	0.953922	0.778418	0.9631	0.965673	0.0151697
AdultBladder_T cell	Adult	Urinary system	AdultBladder	T cell	T cell	CL:0000084	Bladder organ	UBERON:0018707	0.933236	0.788752	0.954244	0.966522	0.014788
Fetal_HCA_Cerebellum_10k_SLC24A4_PEX5L positive cells	Fetal	Nervous system	Fetal_HCA_Cerebellum_10k	SLC24A4_PEX5L positive cells	Neuron	CL:0000540	Cerebellum	UBERON:0002037	0.875201	0.803038	0.938007	0.966691	0.0147123
Braga_2020_lung_NK cell	Adult	Respiratory system	Braga_2020_lung	NK cell	Natural killer cell	CL:0000623	Lung	UBERON:0002048	0.949081	0.783276	0.962362	0.966844	0.0146437
Fetal_HCA_Cerebrum_10k_Limbic system neurons	Fetal	Nervous system	Fetal_HCA_Cerebrum_10k	Limbic system neurons	Neuron	CL:0000540	Cerebral hemisphere	UBERON:0001869	0.879728	0.803409	0.938745	0.966957	0.0145928
AdultKidney_Fetal epithelial progenitor	Adult	Urinary system	AdultKidney	Fetal epithelial progenitor	Epithelial fate stem cell	CL:0000036	Kidney	UBERON:0002113	0.916131	0.794886	0.949077	0.967017	0.0145659
Lake_2017_FrontalCortex_Ex6b	Adult	Nervous system	Lake_2017_FrontalCortex	Ex6b	Excitatory neuron	CL:0008030	Frontal cortex	UBERON:0001870	0.899546	0.798633	0.944649	0.967022	0.0145635
FetalBrain_Fetal neuron	Fetal	Nervous system	FetalBrain	Fetal neuron	Neuron	CL:0000540	Brain	UBERON:0000955	0.919794	0.794845	0.950554	0.967336	0.0144228
AdultDuodenum_T cell	Adult	Digestive system	AdultDuodenum	T cell	T cell	CL:0000084	Duodenum	UBERON:0002114	0.981925	0.779941	0.97048	0.96772	0.0142504
AdultRectum_Enterocyte	Adult	Digestive system	AdultRectum	Enterocyte	Enterocyte	CL:0000584	Rectum	UBERON:0001052	0.977769	0.78167	0.969004	0.967866	0.014185
Fetal_HCA_Adrenal_Sympathoblasts	Fetal	Endocrine system	Fetal_HCA_Adrenal	Sympathoblasts	Neuron	CL:0000540	Adrenal gland	UBERON:0002369	0.912008	0.801309	0.945387	0.967895	0.0141718
FetalAdrenalGland_Fetal endocrine cell	Fetal	Endocrine system	FetalAdrenalGland	Fetal endocrine cell	Endocrine cell	CL:0000163	Adrenal gland	UBERON:0002369	0.922318	0.797027	0.95203	0.96824	0.014017
FetalKidney_Primordial germ cell	Fetal	Urinary system	FetalKidney	Primordial germ cell	Primordial germ cell	CL:0000670	Kidney	UBERON:0002113	0.937419	0.793734	0.956827	0.968425	0.013934
AdultCerebellum_Oligodendrocyte	Adult	Nervous system	AdultCerebellum	Oligodendrocyte	Oligodendrocyte	CL:0000128	Cerebellum	UBERON:0002037	0.943872	0.792457	0.95941	0.968652	0.0138323
Fetal_HCA_Pancreas_Lymphoid cells	Fetal	Digestive system	Fetal_HCA_Pancreas	Lymphoid cells	Innate lymphoid cell	CL:0001065	Pancreas	UBERON:0001264	0.931802	0.797562	0.953506	0.968704	0.0138091
AdultSpleen_B cell	Adult	Lymphatic system	AdultSpleen	B cell	B cell	CL:0000236	Spleen	UBERON:0002106	0.986133	0.78307	0.971956	0.968876	0.0137319
FetalKidney_Fetal epithelial progenitor	Fetal	Urinary system	FetalKidney	Fetal epithelial progenitor	Epithelial fate stem cell	CL:0000036	Kidney	UBERON:0002113	0.937419	0.795504	0.956827	0.968889	0.0137259
Lake_2017_VisualCortex_Ex6a	Adult	Nervous system	Lake_2017_VisualCortex	Ex6a	Excitatory neuron	CL:0008030	Visual cortex	UBERON:0000411	0.915004	0.80452	0.947232	0.969137	0.013615
Lake_2017_VisualCortex_Ex3a	Adult	Nervous system	Lake_2017_VisualCortex	Ex3a	Excitatory neuron	CL:0008030	Visual cortex	UBERON:0000411	0.915004	0.804809	0.947232	0.969211	0.0135818
Fetal_HCA_Stomach_Ciliated epithelial cells	Fetal	Digestive system	Fetal_HCA_Stomach	Ciliated epithelial cells	Ciliated cell	CL:0000064	Stomach	UBERON:0000945	0.99089	0.783317	0.97417	0.969412	0.0134916
Fetal_HCA_Cerebrum_10k_SKOR2_NPSR1 positive cells	Fetal	Nervous system	Fetal_HCA_Cerebrum_10k	SKOR2_NPSR1 positive cells	Neuron	CL:0000540	Cerebral hemisphere	UBERON:0001869	0.921831	0.804767	0.951292	0.97008	0.0131925
Lake_2017_FrontalCortex_OPC	Adult	Nervous system	Lake_2017_FrontalCortex	OPC	Oligodendrocyte precursor cell	CL:0002453	Frontal cortex	UBERON:0001870	0.936886	0.802462	0.95572	0.970442	0.0130304
AdultLung_B cell	Adult	Respiratory system	AdultLung	B cell	B cell	CL:0000236	Lung	UBERON:0002048	0.947017	0.79818	0.960886	0.97045	0.0130267
AdultIleum_Enterocyte progenitor	Adult	Digestive system	AdultIleum	Enterocyte progenitor	Enterocyte	CL:0000584	Ileum	UBERON:0002116	0.963045	0.795133	0.965314	0.970607	0.0129564
VentoTormo_2018_decidua_CD16-negative natural killer cell (NK CD16-)	Maternal-Fetal	Reproductive system	VentoTormo_2018_decidua	CD16-negative natural killer cell (NK CD16-)	Natural killer cell	CL:0000623	Decidua	UBERON:0002450	0.926778	0.805961	0.952768	0.970697	0.0129161
NeonatalAdrenalGland_T cell	Neonatal	Endocrine system	NeonatalAdrenalGland	T cell	T cell	CL:0000084	Adrenal gland	UBERON:0002369	0.992134	0.78727	0.975646	0.970751	0.0128922
FetalHeart_Fetal neuron	Fetal	Cardiovascular system	FetalHeart	Fetal neuron	Neuron	CL:0000540	Heart	UBERON:0000948	0.991408	0.788752	0.974908	0.970978	0.0127904
Lake_2017_CerebellarHemisphere_Oli	Adult	Nervous system	Lake_2017_CerebellarHemisphere	Oli	Oligodendrocyte	CL:0000128	Cerebellar hemisphere	UBERON:0002245	0.94196	0.803121	0.957934	0.971077	0.0127463
Fetal_HCA_Lung_Ciliated epithelial cells	Fetal	Respiratory system	Fetal_HCA_Lung	Ciliated epithelial cells	Ciliated cell	CL:0000064	Lung	UBERON:0002048	0.944933	0.801474	0.960148	0.971129	0.0127232
Fetal_HCA_Pancreas_ENS neurons	Fetal	Digestive system	Fetal_HCA_Pancreas	ENS neurons	Neuron	CL:0000540	Pancreas	UBERON:0001264	0.959586	0.798427	0.964576	0.971288	0.0126518
AdultKidney_Ureteric bud cell	Adult	Urinary system	AdultKidney	Ureteric bud cell	Epithelial cell	CL:0000066	Kidney	UBERON:0002113	0.970222	0.796657	0.96679	0.971303	0.0126453
AdultGallbladder_Stromal cell	Adult	Digestive system	AdultGallbladder	Stromal cell	Stromal cell	CL:0000499	Gall bladder	UBERON:0002110	0.989562	0.791963	0.973432	0.971491	0.0125611
Fetal_HCA_Stomach_ENS neurons	Fetal	Digestive system	Fetal_HCA_Stomach	ENS neurons	ENS neuron	CL:0000540	Stomach	UBERON:0000945	0.998518	0.783853	0.983764	0.971544	0.0125374
FetalIntestine_Fetal epithelial progenitor	Fetal	Digestive system	FetalIntestine	Fetal epithelial progenitor	Epithelial fate stem cell	CL:0000036	Intestine	UBERON:0000160	0.980848	0.79571	0.969742	0.971676	0.0124786
Voigt_2019_retina_2_RPE/Rod/melanocyte	Adult	Sensory system	Voigt_2019_retina_2	RPE/Rod/melanocyte	Retinal pigment epithelial cell	CL:0002586	Retina	UBERON:0000966	0.94793	0.803038	0.961624	0.971828	0.0124106
Placenta_Smooth muscle cell	Adult	Reproductive system	Placenta	Smooth muscle cell	Smooth muscle cell	CL:0000192	Placenta	UBERON:0001987	0.987676	0.794557	0.972694	0.971993	0.0123368
Fetal_HCA_Eye_Ganglion cells	Fetal	Sensory system	Fetal_HCA_Eye	Ganglion cells	Retinal ganglion cell	CL:0000740	Eye	UBERON:0000970	0.993741	0.792457	0.978598	0.972668	0.0120354
AdultMuscle_T cell	Adult	Muscular system	AdultMuscle	T cell	T cell	CL:0000084	Muscle organ	UBERON:0001630	0.998838	0.788011	0.986716	0.973185	0.0118044
Fetal_HCA_Cerebellum_10k_Unipolar brush cells	Fetal	Nervous system	Fetal_HCA_Cerebellum_10k	Unipolar brush cells	Neuron	CL:0000540	Cerebellum	UBERON:0002037	0.9712	0.804438	0.967528	0.97338	0.0117177
Fetal_HCA_Eye_PDE11A_FAM19A2 positive cells	Fetal	Sensory system	Fetal_HCA_Eye	PDE11A_FAM19A2 positive cells	Neuron	CL:0000540	Eye	UBERON:0000970	0.997403	0.792457	0.982288	0.973406	0.011706
Lake_2017_VisualCortex_In1b	Adult	Nervous system	Lake_2017_VisualCortex	In1b	Inhibitory neuron	CL:0008029	Visual cortex	UBERON:0000411	0.969623	0.806167	0.966052	0.973501	0.0116638
Fetal_HCA_Adrenal_Chromaffin cells	Fetal	Endocrine system	Fetal_HCA_Adrenal	Chromaffin cells	Neuron	CL:0000540	Adrenal gland	UBERON:0002369	0.98294	0.803862	0.971218	0.97398	0.0114502
AdultCervix_T cell	Adult	Reproductive system	AdultCervix	T cell	T cell	CL:0000084	Uterine cervix	UBERON:0000002	0.995801	0.797727	0.980074	0.974253	0.0113284
Fetal_HCA_Eye_Amacrine cells	Fetal	Sensory system	Fetal_HCA_Eye	Amacrine cells	Neuron	CL:0000540	Eye	UBERON:0000970	0.999041	0.792498	0.987454	0.974431	0.0112491
FetalAdrenalGland_Fetal epithelial progenitor	Fetal	Endocrine system	FetalAdrenalGland	Fetal epithelial progenitor	Epithelial fate stem cell	CL:0000036	Adrenal gland	UBERON:0002369	0.992884	0.800321	0.97786	0.974442	0.011244
TS_Eye_b cell	Adult	Sensory system	TS_Eye	b cell	B cell	CL:0000236	Eye	UBERON:0000970	0.973738	0.80872	0.968266	0.974553	0.0111945
Fetal_HCA_Eye_Horizontal cells	Fetal	Sensory system	Fetal_HCA_Eye	Horizontal cells	Retina horizontal cell	CL:0000745	Eye	UBERON:0000970	0.99969	0.792498	0.98893	0.974717	0.0111216
Placenta_Fetal stromal cell	Adult	Reproductive system	Placenta	Fetal stromal cell	Stromal cell	CL:0000499	Placenta	UBERON:0001987	0.999667	0.795051	0.988192	0.975186	0.0109124
Fetal_HCA_Cerebellum_10k_Inhibitory interneurons	Fetal	Nervous system	Fetal_HCA_Cerebellum_10k	Inhibitory interneurons	Inhibitory neuron	CL:0008029	Cerebellum	UBERON:0002037	0.992346	0.806785	0.976753	0.975754	0.0106598
Fetal_HCA_Cerebellum_10k_Purkinje neurons	Fetal	Nervous system	Fetal_HCA_Cerebellum_10k	Purkinje neurons	Neuron	CL:0000540	Cerebellum	UBERON:0002037	0.992346	0.806785	0.976753	0.975754	0.0106598
FetalAdrenalGland_Primordial germ cell	Fetal	Endocrine system	FetalAdrenalGland	Primordial germ cell	Primordial germ cell	CL:0000670	Adrenal gland	UBERON:0002369	0.998677	0.800403	0.98524	0.975887	0.0106005
Lake_2017_CerebellarHemisphere_OPC	Adult	Nervous system	Lake_2017_CerebellarHemisphere	OPC	Oligodendrocyte precursor cell	CL:0002453	Cerebellar hemisphere	UBERON:0002245	0.998194	0.804273	0.983026	0.976367	0.010387
Fetal_HCA_Heart_Visceral neurons	Fetal	Cardiovascular system	Fetal_HCA_Heart	Visceral neurons	Neuron	CL:0000540	Heart	UBERON:0000948	0.999911	0.797892	0.991882	0.976553	0.0103043
TS_Muscle_cd8-positive, alpha-beta t cell	Adult	Muscular system	TS_Muscle	cd8-positive, alpha-beta t cell	T cell	CL:0000084	Muscle organ	UBERON:0001630	0.99686	0.807402	0.980812	0.976668	0.0102528
Fetal_HCA_Intestine_ENS neurons	Fetal	Digestive system	Fetal_HCA_Intestine	ENS neurons	Enteric neuron	CL:0007011	Intestine	UBERON:0000160	0.999932	0.799992	0.99262	0.977174	0.0100283
VentoTormo_2018_decidua_villous cytotrophoblast (VCT)	Maternal-Fetal	Reproductive system	VentoTormo_2018_decidua	villous cytotrophoblast (VCT)	Trophoblast cell	CL:0000351	Decidua	UBERON:0002450	0.997006	0.809255	0.98155	0.977228	0.010004
Fetal_HCA_Lung_Visceral neurons	Fetal	Respiratory system	Fetal_HCA_Lung	Visceral neurons	Neuron	CL:0000540	Lung	UBERON:0002048	0.999792	0.802832	0.989668	0.977277	0.00998223
TS_Prostate_erythroid progenitor	Adult	Reproductive system	TS_Prostate	erythroid progenitor	Erythroid progenitor cell	CL:0000038	Prostate gland	UBERON:0002367	0.998602	0.807938	0.984502	0.977479	0.00989266
TS_Salivary_Gland_t cell	Adult	Digestive system	TS_Salivary_Gland	t cell	T cell	CL:0000084	Saliva-secreting gland	UBERON:0001044	0.998716	0.808226	0.985978	0.977815	0.00974312
Fetal_HCA_Heart_SATB2_LRRC7 positive cells	Fetal	Cardiovascular system	Fetal_HCA_Heart	SATB2_LRRC7 positive cells	Neuron	CL:0000540	Heart	UBERON:0000948	1	0.797892	0.999262	0.977908	0.0097018
TS_Eye_lacrimal gland functional unit cell	Adult	Sensory system	TS_Eye	lacrimal gland functional unit cell	Epithelial cell	CL:0000066	Eye	UBERON:0000970	0.999841	0.809461	0.990406	0.978891	0.00926556
TS_Pancreas_pancreatic pp cell	Adult	Digestive system	TS_Pancreas	pancreatic pp cell	Pancreatic PP cell	CL:0002275	Pancreas	UBERON:0001264	0.999841	0.80909	0.991144	0.978942	0.00924301
TS_Liver_neutrophil	Adult	Digestive system	TS_Liver	neutrophil	Neutrophil	CL:0000775	Liver	UBERON:0002107	0.999949	0.807855	0.994096	0.979197	0.00912974
TS_Vasculature_erythrocyte	Adult	Cardiovascular system	TS_Vasculature	erythrocyte	Erythrocyte	CL:0000232	Vasculature	UBERON:0002049	0.999945	0.809337	0.993358	0.979389	0.00904475
TS_Prostate_stromal cell	Adult	Reproductive system	TS_Prostate	stromal cell	Stromal cell	CL:0000499	Prostate gland	UBERON:0002367	0.999998	0.808267	0.995572	0.979547	0.00897464
TS_Eye_erythroid lineage cell	Adult	Sensory system	TS_Eye	erythroid lineage cell	Erythroid lineage cell	CL:0000764	Eye	UBERON:0000970	0.999951	0.809296	0.994834	0.97964	0.00893351
TS_Large_Intestine_intestinal tuft cell	Adult	Digestive system	TS_Large_Intestine	intestinal tuft cell	Intestinal tuft cell	CL:0019032	Large intestine	UBERON:0000059	0.999998	0.808349	0.997048	0.979823	0.00885225
TS_Pancreas_b cell	Adult	Digestive system	TS_Pancreas	b cell	B cell	CL:0000236	Pancreas	UBERON:0001264	0.999998	0.808967	0.99631	0.979827	0.00885046
TS_Large_Intestine_goblet cell	Adult	Digestive system	TS_Large_Intestine	goblet cell	Goblet cell	CL:0000160	Large intestine	UBERON:0000059	1	0.808349	0.997786	0.979952	0.00879531
TS_Fat_leucocyte	Adult	Integumentary system	TS_Fat	leucocyte	Leukocyte	CL:0000738	Perirenal fat	UBERON:0005406	1	0.808473	0.998524	0.980106	0.00872687
TS_Salivary_Gland_cd4-positive, alpha-beta t cell	Adult	Digestive system	TS_Salivary_Gland	cd4-positive, alpha-beta t cell	T cell	CL:0000084	Saliva-secreting gland	UBERON:0001044	1	0.808679	1	0.980405	0.0085947

## Sheet: Table S5
Supplementary table 5 Summary-based Mendelian randomization (SMR) analysis from blood gene expression to CD (FDR < 0.05)
probeID	ProbeChr	Gene	annot	Probe_bp	topSNP	topSNP_chr	topSNP_bp	A1	A2	Freq	b_GWAS	se_GWAS	p_GWAS	b_eQTL	se_eQTL	p_eQTL	b_SMR	se_SMR	p_SMR	p_SMR_multi	p_HEIDI	nsnp_HEIDI	FDR	Q_pval_Inverse variance weighted	Q_pval_MR Egger
ENSG00000001084	6	ENSG00000001084	GCLC	53421953	rs661603	6	53370107	C	T	0.42517	0.0612	0.0163	0.000173618	-0.142703	0.00798096	1.67632e-71	-0.428864	0.116715	0.000238348	0.0041239	0.830672	20	0.0382933	0.999993	0.999984
ENSG00000163932	3	ENSG00000163932	PRKCD	53208379	rs2230494	3	53220215	A	G	0.304422	-0.0111	0.0183	0.544145	0.203815	0.00885706	3.5677e-117	-0.0544611	0.0898184	0.544284	0.00405434	0.708113	20	0.0382933	0.997884	0.996122
ENSG00000073756	1	ENSG00000073756	PTGS2	186645241	rs689470	1	186641058	A	G	0.0255102	0.1097	0.0503	0.0291897	-0.774304	0.0264564	2.71308e-188	-0.141676	0.0651417	0.0296388	0.000388224	0.587491	18	0.00565155	0.948267	0.924601
ENSG00000170345	14	ENSG00000170345	FOS	75747205	rs4645870	14	75749999	T	C	0.0204082	0.0821	0.0823	0.318488	0.39373	0.05029	4.9098e-15	0.208518	0.210716	0.322385	0.00155878	0.473587	9	0.0168868	0.44975	0.379488
ENSG00000153094	2	ENSG00000153094	BCL2L11	111901489	rs113135335	2	111887754	G	T	0.119048	0.081	0.0262	0.00199079	0.164709	0.0127383	3.04029e-38	0.491777	0.163552	0.00263971	7.4029e-06	0.392912	20	0.000160396	0.844211	0.872188
ENSG00000211445	5	ENSG00000211445	GPX3	150404339	rs12518386	5	150438085	A	G	0.234694	-0.039	0.0189	0.0390659	0.260363	0.00932083	1.04892e-171	-0.149791	0.0727889	0.0396012	0.00062534	0.290646	20	0.00771352	0.976839	0.976281
ENSG00000116288	1	ENSG00000116288	PARK7	8029958	rs3766606	1	8022197	T	G	0.166667	-0.1038	0.0222	2.92987e-06	0.405664	0.0106078	0	-0.255877	0.0551327	3.46534e-06	6.7598e-07	0.283894	20	2.19693e-05	0.999248	0.998952
ENSG00000160691	1	ENSG00000160691	SHC1	154940822	rs8191979	1	154938662	C	T	0.0204082	0.0596	0.0442	0.177525	0.802952	0.0213381	6.975057e-310	0.0742261	0.0550822	0.177803	0.000399956	0.253143	17	0.00565155	0.379271	0.445297
ENSG00000079999	19	ENSG00000079999	KEAP1	10605606	rs79342923	19	10605636	T	G	0.115646	0.0722	0.0277	0.00914733	0.103758	0.0141029	1.8781e-13	0.695853	0.283228	0.0140154	4.901e-06	0.150667	20	0.000132735	0.264607	0.222349
ENSG00000023228	2	ENSG00000023228	NDUFS1	207005238	rs6435327	2	207006466	A	G	0.511905	-0.0675	0.0161	2.7584e-05	-0.0684427	0.00948196	5.26802e-13	0.986227	0.272034	0.00028854	0.00028854	0.126893	20	0.00468878	0.147305	0.114339
ENSG00000082641	17	ENSG00000082641	NFE2L1	46132270	rs757352	17	46097153	A	G	0.207483	0.0625	0.0202	0.00197438	0.226371	0.0145175	8.12282e-55	0.276096	0.0909739	0.00240624	0.00257042	0.115902	20	0.0261059	0.111999	0.118418
ENSG00000002330	11	ENSG00000002330	BAD	64044739	rs947939	11	63885287	T	C	0.134354	-0.088	0.0222	7.37154e-05	0.0907893	0.0111022	2.89549e-16	-0.969278	0.271735	0.000361105	0.00140082	0.0945848	20	0.0156989	0.195394	0.494823
ENSG00000124608	6	ENSG00000124608	AARS2	44274227	rs1044690	6	44245241	C	G	0.232993	-0.0958	0.0194	7.88695e-07	-0.0957154	0.00934794	1.3233e-24	1.00088	0.225024	8.6718e-06	5.35687e-05	0.0884836	20	0.00102411	0.167159	0.156738
ENSG00000196396	20	ENSG00000196396	PTPN1	49164095	rs117437913	20	49171174	G	A	0.0765306	-0.012	0.03	0.689156	-0.450974	0.0157562	3.56714e-180	0.0266091	0.0665291	0.689185	0.00021392	0.0851808	20	0.00365917	0.0692402	0.318854
ENSG00000185499	1	ENSG00000185499	MUC1	155160503	rs6694256	1	155106768	C	T	0.0323129	-0.0523	0.0406	0.197684	0.375053	0.0214074	1.01181e-68	-0.139447	0.108544	0.198894	1.90431e-06	0.0743989	20	5.62636e-05	0.249449	0.258199
ENSG00000168610	17	ENSG00000168610	STAT3	40502964	rs1053004	17	40466092	G	A	0.384354	-0.0983	0.017	7.3663e-09	-0.139939	0.00823965	1.08609e-64	0.702449	0.128329	4.40499e-08	9.50235e-10	0.0570833	20	6.17653e-08	0.0500164	0.634224

## Sheet: Table S6
Supplementary table 6 SMR analysis from blood DNA methylation to CD (FDR < 0.05)
probeID	ProbeChr	Probe_bp	topSNP	topSNP_chr	topSNP_bp	A1	A2	Freq	b_GWAS	se_GWAS	p_GWAS	b_eQTL	se_eQTL	p_eQTL	b_SMR	se_SMR	p_SMR	p_SMR_multi	p_HEIDI	nsnp_HEIDI	FDR	Q_pval_Inverse variance weighted	Q_pval_MR Egger
cg24551459	17	40308110	rs73311676	17	40293882	T	C	0.0510204	-0.07	0.0337	0.0378	0.837243	0.0680793	9.28e-35	-0.0836077	0.0408212	0.0405	0.00159	0.0501	20	0.0382083	0.47941	0.227551
cg21339445	21	45528892	rs2242950	21	45518131	T	A	0.178571	-0.0747	0.0204	0.00025	-0.338983	0.0410627	1.52e-16	0.220365	0.0658345	0.000816	4.46e-05	0.0507	20	0.00228669	0.652843	0.952849
cg06116806	19	38145827	rs4803287	19	38079435	G	A	0.171769	-0.0118	0.021	0.574	0.714578	0.0419993	6.46e-65	-0.0165132	0.029404	0.574	0.00125	0.0522	20	0.032076	0.12219	0.638074
cg07384080	1	156148190	rs3738581	1	156147558	T	C	0.42517	0.0425	0.0164	0.00956	0.919337	0.0270434	2.66e-253	0.046229	0.0178907	0.00977	0.00179	0.0526	20	0.0415232	0.243214	0.28091
cg06529468	19	10676722	rs3218222	19	10676681	T	C	0.215986	0.065	0.0185	0.000442	0.317092	0.0386595	2.36e-16	0.204988	0.0634702	0.00124	0.00124	0.0528	20	0.0318507	0.492822	0.43649
cg11278727	17	39949564	rs11079013	17	39947206	A	C	0.0918367	-0.0194	0.0286	0.498	1.8422	0.0413217	0	-0.0105309	0.0155267	0.498	0.00227	0.053	20	0.049162	0.760603	0.770766
cg07871947	20	44657796	rs1888235	20	44623967	T	C	0.17517	-0.1063	0.0232	4.61e-06	0.37147	0.0451988	2.06e-16	-0.286161	0.0715048	6.28e-05	9.91e-05	0.0531	20	0.00428891	0.836485	0.588224
cg05973866	6	33244715	rs9277972	6	33276770	T	A	0.161565	-0.0088	0.0209	0.674	0.726777	0.0382087	1.14e-80	-0.0121083	0.0287642	0.674	0.000124	0.0532	20	0.00519844	0.267004	0.652386
cg22778788	10	101294300	rs11190134	10	101282200	A	G	0.403061	-0.1496	0.0167	3.3e-19	0.253579	0.0339577	8.17e-14	-0.589954	0.102852	9.7e-09	9.7e-09	0.0535	16	1.78268e-06	0.469075	0.830938
cg27182159	6	33241226	rs970902	6	33141389	C	T	0.471088	0.0021	0.016	0.896	0.256487	0.0320597	1.24e-15	0.00818755	0.0623897	0.896	0.00178	0.0538	20	0.0413648	0.72477	0.695043
cg14453949	5	132112449	rs42402	5	132113940	C	T	0.158163	-0.1143	0.0254	6.8e-06	-0.770469	0.0498868	8.23e-54	0.148351	0.0343378	1.56e-05	8.73e-05	0.0548	19	0.00389781	0.536143	0.394911
cg24290947	6	32921805	rs1050391	6	32917857	A	G	0.0595238	0.0355	0.0279	0.203	-0.993134	0.0494329	8.93e-90	-0.0357454	0.0281492	0.204	4.23e-06	0.055	20	0.00033051	0.539032	0.137826
cg07271561	3	50359363	rs2236948	3	50409826	G	A	0.159864	-0.0389	0.023	0.0908	-0.719918	0.0462103	1.01e-54	0.0540339	0.0321358	0.0927	0.0016	0.0556	20	0.0383427	0.353528	0.546806
cg07460294	6	33084985	rs1799910	6	33139328	T	C	0.438776	-0.0499	0.0163	0.0022	0.469953	0.0315441	3.38e-50	-0.106181	0.035409	0.00271	3.14e-05	0.0558	20	0.00175095	0.327241	0.888938
cg08693140	7	6653510	rs62441317	7	6653510	T	C	0.319728	0.0542	0.0172	0.00163	-1.41017	0.0165193	0	-0.0384352	0.0122054	0.00164	0.00154	0.0561	20	0.0372641	0.15566	0.872368
cg04545963	14	35872393	rs72666636	14	35837014	T	G	0.260204	0.0466	0.0191	0.0147	-0.76244	0.0366174	2.75e-96	-0.0611195	0.0252225	0.0154	9.94e-06	0.0568	20	0.000671837	0.456291	0.678416
cg15448220	1	150897856	rs11204750	1	150939744	A	C	0.365646	-0.0546	0.0167	0.00108	0.834673	0.0307037	9.83e-163	-0.0654148	0.020152	0.00117	0.000212	0.0571	20	0.00790931	0.780493	0.683391
cg02257405	5	131346985	rs440970	5	131336287	G	T	0.431973	-0.1247	0.0162	1.39e-14	-0.188175	0.0323455	5.97e-09	0.662681	0.142782	3.46e-06	1.4e-05	0.0577	20	0.000874062	0.408211	0.256083
cg12640482	1	28905573	rs7418007	1	28896906	T	C	0.321429	0.051	0.0178	0.00417	0.643188	0.0344888	1.28e-77	0.0792925	0.0279994	0.00463	0.00112	0.0579	20	0.0294941	0.641112	0.600229
cg08283408	3	49949060	rs6774354	3	49961780	A	G	0.377551	-0.0752	0.0161	3e-06	0.349879	0.033088	3.93e-26	-0.214931	0.0503052	1.93e-05	0.000315	0.058	20	0.0109534	0.772473	0.133984
cg18810026	17	40428970	rs8079317	17	40431534	G	A	0.302721	-0.1104	0.0174	2.23e-10	-0.344407	0.0345174	1.91e-23	0.320551	0.059871	8.6e-08	1.77e-07	0.058	20	2.25325e-05	0.629074	0.735536
cg20852302	20	44784898	rs6074046	20	44784931	G	A	0.297619	-0.04	0.0183	0.0288	-0.497635	0.0351134	1.36e-45	0.0803801	0.0372087	0.0308	0.00121	0.0583	20	0.0312957	0.528353	0.555871
cg01160557	20	44651777	rs66553311	20	44648642	G	C	0.210884	-0.1077	0.0217	6.94e-07	0.591008	0.0410568	5.57e-47	-0.182231	0.038838	2.7e-06	6.8e-06	0.0584	20	0.000488869	0.718896	0.320971
cg07937542	6	32765150	rs2071470	6	32784753	C	T	0.319728	0.1091	0.0174	3.61e-10	0.315123	0.0346167	8.77e-20	0.346214	0.0670471	2.42e-07	4.9e-06	0.0588	20	0.000372814	0.144919	0.760202
cg25748108	20	39968608	rs6072345	20	39970434	A	G	0.158163	0.0781	0.0227	0.000581	0.336367	0.0442063	2.76e-14	0.232187	0.074064	0.00172	0.0017	0.0589	20	0.0400225	0.443239	0.756449
cg00507154	19	50192739	rs12984428	19	50199616	A	G	0.421769	0.0783	0.0169	3.6e-06	0.243115	0.0334533	3.67e-13	0.322069	0.0824396	9.36e-05	0.00046	0.0593	10	0.0147749	0.856427	0.187948
cg02527881	3	46936655	rs7646906	3	46949379	G	A	0.377551	0.0048	0.0166	0.772	1.09009	0.0232062	0	0.0044033	0.0152284	0.772	0.000607	0.0597	20	0.018292	0.258134	0.476069
cg03294149	16	57625229	rs12920292	16	57625230	G	A	0.232993	0.0733	0.0182	5.64e-05	1.40538	0.0194618	0	0.0521566	0.0129703	5.79e-05	2.71e-06	0.0597	20	0.000228507	0.267988	0.506798
cg14782559	6	33131893	rs9405002	6	33131893	T	C	0.205782	0.0589	0.0202	0.00355	-1.64569	0.019495	0	-0.0357904	0.0122818	0.00357	8.84e-10	0.06	20	2.20763e-07	0.0944384	0.331001
cg05636843	6	33138669	rs1799911	6	33138677	A	G	0.238095	-0.0468	0.0184	0.011	-0.639267	0.035328	3.48e-73	0.0732089	0.0290659	0.0118	0.00043	0.0601	20	0.0140359	0.416101	0.871681
cg27237537	21	45683513	rs2070565	21	45681153	T	C	0.343537	0.0404	0.0172	0.0188	-0.450576	0.0343719	2.93e-39	-0.089663	0.0387813	0.0208	0.000955	0.0604	20	0.026193	0.482115	0.436916
cg11916609	2	102927488	rs4577297	2	102918018	G	A	0.267007	0.1104	0.0184	1.97e-09	0.248615	0.0394006	2.79e-10	0.444061	0.102128	1.37e-05	1.37e-05	0.061	20	0.000865687	0.525588	0.636453
cg01098959	19	46284187	rs11083781	19	46255139	T	C	0.465986	-0.0404	0.016	0.0116	-0.491417	0.0313841	2.92e-55	0.0822112	0.0329795	0.0127	0.0012	0.0615	20	0.0311142	0.381909	0.535879
cg17098979	2	241562085	rs56026499	2	241553449	G	A	0.0408163	-0.0284	0.0393	0.47	0.708565	0.0718915	6.46e-23	-0.040081	0.0556131	0.471	0.00213	0.0619	20	0.0469482	0.39675	0.211522
cg22101147	3	52931946	rs6773040	3	52935428	C	A	0.285714	-0.0389	0.0189	0.0396	0.607177	0.0371914	6.48e-60	-0.064067	0.0313741	0.0411	0.00173	0.062	20	0.0405277	0.790169	0.454677
cg24158878	6	33137570	rs2269346	6	33158898	T	C	0.085034	0.073	0.0305	0.0167	-2.42514	0.0317649	0	-0.0301014	0.0125828	0.0167	6.1e-12	0.0624	20	2.376e-09	0.312797	0.400249
cg21859421	1	150969592	rs11204755	1	150961827	G	T	0.0680272	0.0037	0.031	0.905	-2.445	0.0385607	0	-0.0015133	0.012679	0.905	0.00187	0.0626	20	0.0428082	0.957012	0.65491
cg18855080	1	172748189	rs859733	1	172768389	G	A	0.312925	0.0747	0.0171	1.25e-05	-0.261709	0.035257	1.15e-13	-0.285432	0.0758151	0.000167	0.000167	0.0629	20	0.00655861	0.677478	0.897805
cg05368731	17	41323189	rs8176160	17	41241503	C	T	0.353741	-0.0276	0.017	0.104	1.27037	0.0216464	0	-0.0217259	0.013387	0.105	5.46e-05	0.0631	20	0.00269102	0.508857	0.80587
cg20198819	21	45622122	rs2838527	21	45633226	T	C	0.508503	0.0874	0.0161	5.68e-08	-0.192338	0.0314475	9.59e-10	-0.454409	0.111923	4.91e-05	0.00011	0.0635	20	0.00469064	0.149466	0.763187
cg16977872	11	64008132	rs671976	11	64046029	G	A	0.47449	0.056	0.016	0.000465	-0.219632	0.032432	1.27e-11	-0.254971	0.0820032	0.00188	0.00188	0.0644	20	0.0429242	0.10949	0.529157
cg01991743	6	33053608	rs138980939	6	33064317	T	C	0.0289116	0.1157	0.0504	0.0217	-3.05192	0.0677665	0	-0.0379106	0.0165357	0.0219	6.4e-13	0.0644	20	2.85506e-10	0.393497	0.361682
cg14793596	1	1290092	rs151070368	1	1272072	T	G	0.0136054	0.144	0.0682	0.0347	2.85883	0.129671	1.03e-107	0.0503703	0.0239651	0.0356	0.000254	0.0651	20	0.00920005	0.239776	0.141445
cg12015884	21	45560818	rs2838500	21	45570431	A	G	0.178571	-0.0756	0.0205	0.000226	-0.380802	0.0405927	6.53e-21	0.198529	0.0578441	0.000599	4.26e-05	0.0654	20	0.00221681	0.656172	0.947993
cg14106933	2	201194453	rs4673912	2	201168993	T	G	0.37585	0.0454	0.0166	0.00624	0.412873	0.0325634	7.73e-37	0.109961	0.0411308	0.00751	0.000203	0.0655	20	0.00763906	0.793458	0.604404
cg03693749	6	33085470	rs9380351	6	33129746	A	G	0.176871	0.055	0.0218	0.0116	-0.59659	0.0429515	7.3e-44	-0.0921906	0.0371389	0.0131	9.87e-05	0.0659	20	0.00428225	0.261186	0.405197
cg13342195	16	50100533	rs6500285	16	50146653	A	G	0.207483	0.0873	0.0182	1.61e-06	0.24924	0.0378137	4.36e-11	0.350264	0.0903113	0.000105	0.000105	0.066	20	0.00450688	0.386397	0.652068
cg05270634	17	41177445	rs11659028	17	41195025	A	T	0.353741	-0.028	0.017	0.0995	0.261155	0.0349784	8.26e-14	-0.107216	0.0666607	0.108	0.000969	0.0662	20	0.0264515	0.242522	0.783011
cg22863889	1	155910967	rs12407800	1	155760742	C	A	0.29932	0.0878	0.0177	7.03e-07	-0.291657	0.0348018	5.27e-17	-0.301038	0.0705218	1.97e-05	9.68e-05	0.0663	20	0.00422087	0.958028	0.213825
cg07516148	6	159463300	rs75290071	6	159463605	G	C	0.0578231	0.1205	0.0308	9.14e-05	0.567362	0.0629958	2.13e-19	0.212387	0.0591871	0.000333	0.000252	0.0665	20	0.00915939	0.742359	0.10296
cg00862398	1	161042063	rs12116949	1	161042063	A	C	0.278912	-0.0004	0.018	0.982	-0.791572	0.0323738	4.91e-132	0.000505323	0.0227396	0.982	0.00114	0.0666	20	0.0299151	0.578139	0.888316
cg04656101	20	44645014	rs3918253	20	44639511	C	T	0.465986	-0.0928	0.0162	1.01e-08	-0.254291	0.0336312	3.99e-14	0.364936	0.0799248	4.97e-06	4.97e-06	0.0669	20	0.000375404	0.968505	0.77
cg07111415	3	195938436	rs73212127	3	195940574	C	T	0.0833333	-0.042	0.0323	0.193	-1.48445	0.0670824	1.67e-108	0.0282934	0.0217965	0.194	0.000829	0.0674	20	0.0237089	0.657851	0.421101
cg06571407	20	44746823	rs745307	20	44747086	A	G	0.232993	-0.0558	0.0186	0.0027	-0.28352	0.0371988	2.5e-14	0.196812	0.0705029	0.00525	0.000236	0.0679	16	0.0086745	0.457041	0.892723
cg04369964	11	63997586	rs11601860	11	64110422	T	A	0.382653	-0.0817	0.0167	9.97e-07	-0.222736	0.0324389	6.59e-12	0.366802	0.0920612	6.77e-05	6.77e-05	0.0682	20	0.00317764	0.781714	0.184807
cg11465630	21	45560663	rs2838500	21	45570431	A	G	0.178571	-0.0756	0.0205	0.000226	-0.468403	0.0405026	6.22e-31	0.1614	0.0459371	0.000442	5.29e-05	0.0684	20	0.00261959	0.387782	0.636829
cg13826470	6	33290842	rs3106191	6	33280505	A	C	0.312925	-0.0432	0.0178	0.0152	0.666871	0.0320082	2.11e-96	-0.0647802	0.0268723	0.0159	0.00064	0.0686	20	0.0190772	0.718503	0.635446
cg08099136	6	32811251	rs2071542	6	32811645	G	A	0.047619	0.0002	0.0412	0.996	-0.997698	0.0850035	8.22e-32	-0.000200461	0.0412951	0.996	0.000457	0.0694	20	0.0147057	0.72034	0.235381
cg21937462	21	45561490	rs2838500	21	45570431	A	G	0.178571	-0.0756	0.0205	0.000226	-0.447035	0.0405352	2.79e-28	0.169114	0.0483537	0.00047	2.44e-06	0.0694	20	0.000207416	0.895736	0.921984
cg14270725	1	1289806	rs151070368	1	1272072	T	G	0.0136054	0.144	0.0682	0.0347	2.42937	0.131567	3.96e-76	0.0592745	0.028256	0.0359	0.00226	0.0703	20	0.0491084	0.42432	0.321543
cg16704389	16	57768292	rs12923572	16	57756172	A	G	0.236395	0.0616	0.0189	0.00112	0.320791	0.0368337	3.06e-18	0.192025	0.0629073	0.00227	0.00224	0.0723	17	0.0489182	0.658607	0.648725
cg23640002	6	33084933	rs114298431	6	33094539	T	G	0.0391156	0.0266	0.0428	0.534	1.22632	0.0891726	4.94e-43	0.021691	0.0349369	0.535	0.000102	0.0723	16	0.00439256	0.510363	0.17816
cg16364629	3	52303212	rs17052052	3	52331793	G	A	0.0935374	0.0259	0.0243	0.286	-1.94401	0.0220566	0	-0.013323	0.0125009	0.287	0.00059	0.0729	20	0.0179038	0.88333	0.268667
cg14440600	19	50193021	rs12984428	19	50199616	A	G	0.421769	0.0783	0.0169	3.6e-06	0.296217	0.0338758	2.25e-18	0.264333	0.0645667	4.24e-05	0.000232	0.0732	15	0.00857578	0.706102	0.62036
cg01104250	16	57567919	rs9939347	16	57570704	G	A	0.29932	0.0437	0.0175	0.0125	0.270784	0.0362906	8.55e-14	0.161384	0.0681505	0.0179	0.000571	0.0738	15	0.0175104	0.319835	0.610848
cg12458970	20	44656372	rs6073958	20	44551855	C	T	0.221088	-0.0703	0.02	0.00044	0.303552	0.0390685	7.87e-15	-0.231591	0.0723152	0.00136	3.71e-05	0.074	20	0.00198809	0.874766	0.899778
cg04053485	2	242611942	rs79665753	2	242525008	C	T	0.144558	0.0558	0.0233	0.0166	-0.316945	0.0478387	3.47e-11	-0.176056	0.0781697	0.0243	0.000365	0.0742	6	0.0123423	0.369937	0.810404
cg08097581	19	15528589	rs7253722	19	15503492	A	G	0.268707	0.0776	0.0182	2.01e-05	-0.645537	0.0346374	1.61e-77	-0.12021	0.028922	3.23e-05	0.000356	0.0743	19	0.012097	0.251178	0.11885
cg08510456	3	49591008	rs9875617	3	49634696	A	G	0.348639	0.1671	0.0169	4.71e-23	0.327074	0.0351059	1.2e-20	0.510893	0.0753444	1.2e-11	3.42e-09	0.0744	20	7.4906e-07	0.140179	0.677926
cg08418872	12	6442954	rs4149576	12	6449115	T	C	0.423469	-0.0645	0.0164	8.39e-05	0.22734	0.0316706	7.06e-13	-0.283716	0.0822568	0.000562	0.000562	0.0753	15	0.0172547	0.212624	0.571587
cg25487008	21	45559838	rs2838500	21	45570431	A	G	0.178571	-0.0756	0.0205	0.000226	-0.404561	0.0408506	4.02e-23	0.186869	0.0540714	0.000548	1.54e-05	0.0753	20	0.000954617	0.647899	0.305643
cg06224893	2	25526639	rs34635462	2	25526632	T	C	0.380952	0.0316	0.0164	0.054	-0.750515	0.0292436	2.93e-145	-0.0421044	0.0219132	0.0547	5.17e-05	0.0755	20	0.0025773	0.365677	0.396894
cg13416381	17	46090231	rs1317850	17	46121839	T	C	0.207483	0.0595	0.0201	0.00307	1.16029	0.0366347	3.79e-220	0.0512803	0.0173988	0.00321	0.0013	0.0763	20	0.032906	0.122156	0.720975
cg01309328	6	32811253	rs2071542	6	32811645	G	A	0.047619	0.0002	0.0412	0.996	-0.82263	0.0860467	1.17e-21	-0.000243123	0.0500833	0.996	0.000232	0.0765	19	0.00857578	0.918119	0.565941
cg20291162	17	40259547	rs11079033	17	40262472	G	A	0.173469	-0.0475	0.0211	0.0244	-1.27608	0.0347242	1.2e-295	0.0372233	0.016566	0.0246	4.25e-08	0.0768	20	6.11087e-06	0.491084	0.165347
cg13943355	15	67470870	rs6494650	15	67632927	G	A	0.493197	-0.0301	0.0161	0.0615	-0.247675	0.031449	3.4e-15	0.12153	0.0668111	0.0689	0.00135	0.0769	20	0.0337785	0.562196	0.195459
cg02532700	22	37257404	rs4821544	22	37258503	C	T	0.314626	0.0966	0.0171	1.61e-08	0.820686	0.0308169	2.97e-156	0.117706	0.0212999	3.27e-08	4.24e-08	0.0778	20	6.11087e-06	0.579621	0.658007
cg10714639	19	1075104	rs2269848	19	1076063	C	T	0.352041	0.0383	0.0175	0.0286	0.897778	0.0288222	5.26e-213	0.0426609	0.0195406	0.029	2.05e-07	0.0785	20	2.53549e-05	0.845307	0.334529
cg18465962	7	100767262	rs6950982	7	100766603	G	A	0.188776	0.0776	0.0192	5.31e-05	0.650971	0.0374461	1.09e-67	0.119207	0.030281	8.26e-05	3.59e-06	0.0787	20	0.000286947	0.468412	0.323782
cg23758822	17	41437982	rs4793236	17	41436440	C	T	0.353741	-0.0257	0.0169	0.128	1.21606	0.0228299	0	-0.0211339	0.013903	0.128	0.000185	0.0792	20	0.0070947	0.472649	0.636148
cg07731304	1	12124114	rs12070530	1	12138629	G	A	0.136054	0.0577	0.0245	0.0185	0.637536	0.0445476	1.86e-46	0.0905047	0.0389461	0.0201	0.0011	0.0793	16	0.0290701	0.590497	0.149692
cg08260658	5	132155330	rs11738148	5	132181434	G	A	0.137755	0.0615	0.0211	0.00356	0.758507	0.0428575	4.32e-70	0.0810803	0.0281925	0.00403	1.36e-07	0.0794	20	1.77904e-05	0.761838	0.293595
cg09510698	6	33092130	rs734181	6	33130208	G	C	0.202381	-0.0306	0.0193	0.113	-1.24868	0.0267296	0	0.0245059	0.0154653	0.113	5.16e-05	0.0801	20	0.00257723	0.420058	0.0895723
cg24613691	5	132155460	rs11742040	5	132178700	A	G	0.154762	0.0626	0.0208	0.00262	0.733422	0.0423063	2.52e-67	0.0853533	0.0287844	0.00302	1.9e-07	0.0802	20	2.37245e-05	0.600921	0.585836
cg26887212	6	33286244	rs1800838	6	33272541	T	A	0.506803	-0.0417	0.0163	0.0105	-0.629911	0.0305615	2.18e-94	0.0661999	0.0260753	0.0111	2.66e-05	0.0807	20	0.00152066	0.632154	0.13533
cg16589555	19	10683470	rs8111338	19	10635838	G	T	0.0493197	0.1474	0.0361	4.44e-05	-0.44113	0.0770802	1.05e-08	-0.334142	0.100528	0.000888	0.000888	0.0808	14	0.0249856	0.330154	0.741945
cg07196383	10	90791601	rs1937342	10	90802183	T	C	0.408163	-0.0542	0.0167	0.00117	-0.409988	0.0338104	7.68e-34	0.132199	0.0421666	0.00172	8.3e-05	0.0808	20	0.00374102	0.937374	0.0810843
cg01864178	20	44662890	rs11908352	20	44656140	A	C	0.241497	-0.0898	0.02	7.12e-06	0.26763	0.0380606	2.04e-12	-0.335538	0.0886655	0.000154	7.21e-06	0.0813	20	0.000511998	0.940261	0.538713
cg12292205	6	26970375	rs4358615	6	26998567	A	G	0.316327	0.0021	0.0169	0.901	-0.645607	0.0319843	1.32e-90	-0.00325275	0.0261774	0.901	0.00189	0.0815	20	0.0431337	0.807402	0.952192
cg20533553	11	2464822	rs12277647	11	2464025	A	C	0.294218	0.0771	0.0201	0.000125	-0.226088	0.0351377	1.24e-10	-0.341017	0.103502	0.000985	0.000985	0.0815	6	0.0267071	0.135726	0.171101
cg25239996	20	44746767	rs745307	20	44747086	A	G	0.232993	-0.0558	0.0186	0.0027	-0.263383	0.0364766	5.18e-13	0.211859	0.0764722	0.0056	4.63e-05	0.0815	18	0.00236688	0.936705	0.56598
cg22710716	3	52569097	rs13076398	3	52573096	A	G	0.5	-0.0065	0.0161	0.686	-1.33004	0.0144296	0	0.00488707	0.012105	0.686	0.000901	0.0818	20	0.0251749	0.686342	0.690202
cg07027075	4	39461721	rs62307974	4	39461744	G	A	0.205782	0.0654	0.0196	0.000848	-0.478387	0.0400338	6.53e-33	-0.136709	0.0425383	0.00131	0.000452	0.0822	20	0.0145718	0.885916	0.710161
cg24594224	6	33136015	rs986522	6	33135962	G	C	0.416667	0.017	0.0164	0.3	0.704781	0.0294273	9.27e-127	0.024121	0.0232914	0.3	0.00154	0.0825	20	0.0372641	0.443378	0.382853
cg19702802	19	46417729	rs66529687	19	46417429	A	G	0.0782313	0.0342	0.024	0.154	0.573424	0.0437675	3.22e-39	0.0596417	0.0421007	0.157	0.00211	0.0827	20	0.0468038	0.426186	0.775488
cg07487948	5	131566683	rs35719560	5	131584395	C	T	0.0986395	-0.056	0.0275	0.0417	0.593154	0.0580387	1.61e-24	-0.0944106	0.0472737	0.0458	1.42e-06	0.0828	20	0.000132586	0.363975	0.494634
cg14783074	11	65652435	rs596002	11	65645354	A	G	0.159864	0.0753	0.0201	0.000179	0.306995	0.0391922	4.76e-15	0.245281	0.0725763	0.000726	0.000726	0.0831	20	0.021122	0.275164	0.586346
cg08301503	6	33561188	rs210164	6	33561687	A	G	0.222789	-0.0378	0.0187	0.0432	-0.297664	0.0387697	1.62e-14	0.126989	0.0649633	0.0506	0.00225	0.0834	20	0.0491084	0.948256	0.124871
cg04049719	6	33039804	rs114103902	6	33114527	T	C	0.108844	-0.0168	0.0287	0.558	-1.22996	0.0536397	2.33e-116	0.013659	0.0233417	0.558	3.28e-05	0.0837	20	0.00180969	0.455101	0.76619
cg24674445	1	156076363	rs915179	1	156078249	G	A	0.367347	0.0419	0.0165	0.0111	1.099	0.0240226	0	0.0381255	0.0150367	0.0112	2.38e-06	0.0845	20	0.000202977	0.0642208	0.284449
cg19257834	15	67547267	rs3743347	15	67547301	A	C	0.215986	-0.0567	0.0191	0.00299	-0.443408	0.0380082	1.9e-31	0.127873	0.0444482	0.00402	0.00201	0.0846	20	0.0452784	0.870212	0.375833
cg09501821	15	67356387	rs266332	15	67342751	T	C	0.263605	0.0452	0.0187	0.0156	-1.28091	0.0268733	0	-0.0352873	0.0146177	0.0158	6.81e-05	0.0848	20	0.00319354	0.751041	0.273142
cg05745134	8	145502054	rs55771710	8	145502926	T	C	0.535714	0.0624	0.0168	0.000204	0.614455	0.0305961	1.04e-89	0.101553	0.027805	0.00026	0.000923	0.0849	20	0.0256797	0.943624	0.547358
cg07051648	19	49177693	rs281392	19	49164952	A	G	0.369048	-0.0782	0.018	1.4e-05	0.299046	0.0352277	2.09e-17	-0.261499	0.0676161	0.00011	3.5e-05	0.0852	20	0.00191087	0.243062	0.451233
cg08641963	20	44451973	rs380973	20	44455176	A	G	0.345238	-0.0358	0.0167	0.0321	-0.755552	0.0316961	1.37e-125	0.0473826	0.0221922	0.0328	1.58e-05	0.0861	20	0.000974782	0.900828	0.882839
cg16187659	11	308167	rs7937786	11	332857	A	C	0.391156	0.0618	0.0178	0.000517	-0.256551	0.0340062	4.55e-14	-0.240888	0.0763766	0.00161	0.00161	0.0865	6	0.038494	0.446486	0.0818283
cg14345882	6	26364793	rs9379859	6	26369549	T	C	0.0969388	-0.0776	0.025	0.00191	1.69143	0.0317358	0	-0.0458784	0.0148055	0.00194	0.00203	0.0868	20	0.0455519	0.682018	0.31699
cg06320150	22	50118247	rs34296882	22	50098333	T	C	0.14966	0.0846	0.0216	8.98e-05	0.568094	0.0460988	6.78e-35	0.148919	0.039896	0.000189	0.000381	0.0868	20	0.0127229	0.582866	0.422095
cg24505687	6	33548425	rs210141	6	33546825	C	T	0.414966	-0.0262	0.0164	0.11	0.705107	0.0323108	1.42e-105	-0.0371575	0.0233211	0.111	4.69e-05	0.087	20	0.00237891	0.872312	0.326129
cg01554474	1	155107599	rs34815285	1	155094271	C	T	0.472789	0.0717	0.0162	9.6e-06	0.291544	0.0325582	3.41e-19	0.245932	0.0619831	7.26e-05	1.74e-05	0.0872	20	0.00105357	0.923918	0.718618
cg23353432	20	44639847	rs3918249	20	44638136	C	T	0.387755	-0.0951	0.0167	1.24e-08	-0.275885	0.0346136	1.58e-15	0.344709	0.0743951	3.6e-06	3.15e-06	0.0878	20	0.000256492	0.168377	0.534419
cg10680210	11	64107158	rs663743	11	64107735	A	G	0.345238	-0.0779	0.0173	6.7e-06	-0.365318	0.0343177	1.84e-26	0.213239	0.0514185	3.37e-05	0.00044	0.088	20	0.0143176	0.266587	0.083486
cg11322797	5	132155450	rs11742040	5	132178700	A	G	0.154762	0.0626	0.0208	0.00262	0.716926	0.0425569	1.12e-63	0.0873173	0.0294721	0.00305	1.95e-06	0.088	20	0.000171071	0.20233	0.849813
cg03943025	6	33084549	rs79131379	6	33133040	A	G	0.0510204	-0.0277	0.0301	0.357	1.00239	0.0496715	1.46e-90	-0.0276339	0.0300594	0.358	2.03e-10	0.0889	20	5.63584e-08	0.60843	0.740555
cg04329454	6	33561099	rs210164	6	33561687	A	G	0.222789	-0.0378	0.0187	0.0432	-0.28916	0.039104	1.42e-13	0.130723	0.0670427	0.0512	0.00137	0.0891	20	0.0341643	0.640256	0.671329
cg17382048	11	118754386	rs630923	11	118754353	A	C	0.168367	-0.1035	0.023	6.8e-06	0.366588	0.0449819	3.65e-16	-0.282333	0.0716699	8.17e-05	8.17e-05	0.0891	20	0.0036888	0.921594	0.537276
cg09003973	2	102972529	rs11465586	2	102982709	G	C	0.117347	-0.016	0.023	0.487	0.938702	0.0428228	1.65e-106	-0.0170448	0.0245142	0.487	0.000464	0.0894	20	0.0148851	0.432145	0.854753
cg08676242	7	75616848	rs17148944	7	75601867	A	G	0.0918367	-0.0784	0.0272	0.00395	-0.296033	0.0521276	1.35e-08	0.264835	0.103039	0.0102	0.00184	0.0905	18	0.042363	0.574624	0.656272
cg18473196	19	49222487	rs281378	19	49214066	A	G	0.401361	-0.0946	0.0172	3.8e-08	-0.260122	0.0335707	9.3e-15	0.363675	0.0810872	7.29e-06	1.43e-05	0.0912	20	0.000890661	0.776092	0.606525
cg02450064	17	40260053	rs11079033	17	40262472	G	A	0.173469	-0.0475	0.0211	0.0244	-1.12456	0.0375832	1.02e-196	0.0422389	0.018816	0.0248	0.000441	0.0915	20	0.0143322	0.744226	0.0522078
cg10162691	17	41177409	rs799916	17	41243190	G	T	0.362245	-0.0307	0.0168	0.0676	0.253423	0.0338278	6.81e-14	-0.121141	0.0682359	0.0758	0.00097	0.0919	20	0.0264515	0.569278	0.486062
cg15699386	1	155161211	rs2070803	1	155157715	G	A	0.423469	0.0714	0.0163	1.18e-05	-0.221538	0.0316698	2.65e-12	-0.322293	0.0868117	0.000205	1.38e-05	0.0919	20	0.00086676	0.0645828	0.501634
cg22232207	20	44746825	rs745307	20	44747086	A	G	0.232993	-0.0558	0.0186	0.0027	-0.289528	0.0369411	4.59e-15	0.192728	0.0687879	0.00508	0.000389	0.0921	20	0.0128911	0.263002	0.706283
cg24608717	3	48678331	rs13076269	3	48675925	C	T	0.12415	0.1181	0.0259	5.12e-06	-0.429081	0.0529419	5.29e-16	-0.275239	0.069259	7.07e-05	7.07e-05	0.0927	20	0.00330064	0.588365	0.577998
cg26667550	1	156098772	rs568036	1	156110166	G	A	0.0748299	-0.0861	0.0386	0.0257	-2.41001	0.0695439	3.81e-263	0.0357259	0.0160496	0.026	0.000953	0.0928	20	0.0261793	0.226474	0.884702
cg01943874	20	44746944	rs745307	20	44747086	A	G	0.232993	-0.0558	0.0186	0.0027	-0.358181	0.0366262	1.38e-22	0.155787	0.0543176	0.00413	1.95e-05	0.0928	20	0.00116852	0.417355	0.751181
cg11713064	6	33730089	rs2966	6	33689520	T	C	0.489796	-0.0202	0.016	0.207	0.961783	0.0257492	2.36e-305	-0.0210027	0.0166453	0.207	1.59e-05	0.0929	20	0.000978638	0.821649	0.785206
cg02527919	15	67547538	rs7181877	15	67476735	A	G	0.234694	-0.0696	0.0192	0.000289	0.217036	0.0366212	3.09e-09	-0.320684	0.103701	0.00199	0.00199	0.0937	20	0.0449442	0.196922	0.851509
cg01355876	5	131281439	rs4493667	5	131247218	T	G	0.238095	-0.0525	0.0202	0.00935	-0.474344	0.0410409	6.74e-31	0.110679	0.0436485	0.0112	0.000585	0.0937	20	0.0178342	0.868348	0.193309
cg07207669	1	155102388	rs13375955	1	155094412	A	G	0.0578231	0.1086	0.0314	0.000543	-0.430069	0.0611174	1.97e-12	-0.252517	0.0813538	0.00191	8.17e-06	0.094	20	0.000569263	0.176261	0.306521
cg22209918	6	33128903	rs115161131	6	33127774	A	C	0.117347	-0.0145	0.0273	0.595	1.13218	0.0512599	4.21e-108	-0.0128071	0.0241197	0.595	0.000926	0.0949	20	0.0257494	0.77082	0.719778
cg13808198	1	8087518	rs225119	1	8044361	T	C	0.414966	0.062	0.0161	0.000118	-0.185437	0.0312707	3.03e-09	-0.334345	0.103523	0.00124	0.00124	0.0951	18	0.0318507	0.154651	0.944945
cg05126514	3	49697458	rs9836291	3	49697459	A	G	0.343537	0.1722	0.017	4.09e-24	-1.44228	0.016872	0	-0.119394	0.0118693	8.38e-24	2.6e-17	0.0966	20	3.15592e-14	0.570647	0.253016
cg18276016	1	156076340	rs915179	1	156078249	G	A	0.367347	0.0419	0.0165	0.0111	0.677384	0.0306289	2.23e-108	0.0618556	0.0245185	0.0116	7.89e-05	0.0969	20	0.00358096	0.463883	0.518738
cg05971789	7	100550138	rs13241351	7	100532792	T	C	0.192177	-0.0399	0.0203	0.0494	-0.541213	0.038924	5.96e-44	0.0737233	0.0378812	0.0516	0.000554	0.097	20	0.0170593	0.883125	0.596158
cg15406319	17	40169518	rs4796759	17	40174841	A	C	0.210884	-0.0615	0.0221	0.00539	-1.22841	0.0364226	2.36e-249	0.0500648	0.0180519	0.00555	6.25e-05	0.0971	20	0.00298456	0.366192	0.651517
cg10802414	1	155252776	rs1052176	1	155260383	T	G	0.294218	0.0958	0.0181	1.2e-07	0.439179	0.0351124	6.77e-36	0.218134	0.0447513	1.09e-06	3.69e-07	0.0975	20	4.14646e-05	0.821671	0.749373
cg02228675	17	40259724	rs11079033	17	40262472	G	A	0.173469	-0.0475	0.0211	0.0244	-1.08295	0.0380546	3.9e-178	0.0438615	0.0195446	0.0248	1.79e-05	0.0976	20	0.00108008	0.916986	0.706567
cg15204119	19	10613180	rs8113472	19	10608064	A	C	0.102041	0.0808	0.0282	0.00417	-0.890914	0.0564074	3.41e-56	-0.0906933	0.0321695	0.00481	9.8e-05	0.098	20	0.00425542	0.602376	0.589312
cg13987042	11	74660265	rs529249	11	74630253	C	T	0.435374	0.0585	0.0161	0.00028	0.881684	0.0270686	1.01e-232	0.0663503	0.0183738	0.000305	0.00172	0.0982	20	0.0403296	0.755284	0.6394
cg04436389	19	46417734	rs66529687	19	46417429	A	G	0.0782313	0.0342	0.024	0.154	0.378267	0.0443646	1.51e-17	0.0904122	0.0643272	0.16	0.000272	0.0982	20	0.00967742	0.753263	0.324327
cg21609804	11	63678193	rs3019785	11	63661893	A	G	0.397959	0.0419	0.0164	0.0106	-0.481692	0.0329196	1.75e-48	-0.086985	0.0345617	0.0118	0.00223	0.0985	20	0.0488224	0.60168	0.616455
cg26144659	6	33133039	rs79131379	6	33133040	A	G	0.0510204	-0.0277	0.0301	0.357	-0.523433	0.0511443	1.39e-24	0.0529199	0.057737	0.359	0.00047	0.0996	20	0.0150082	0.293082	0.204927
cg25547332	5	131281432	rs142958719	5	131232959	A	G	0.239796	-0.0539	0.0203	0.00793	-0.697194	0.0406435	5.88e-66	0.0773099	0.0294635	0.00869	1.84e-08	0.0996	19	3.07811e-06	0.545338	0.249425
cg05382501	4	185936107	rs13102616	4	185790202	G	T	0.181973	-0.0552	0.0214	0.0099	-0.540733	0.0406246	2.01e-40	0.102084	0.0403122	0.0113	0.00187	0.101	15	0.0428082	0.37967	0.740974
cg17763566	6	33083457	rs734181	6	33130208	G	C	0.202381	-0.0306	0.0193	0.113	-1.12609	0.0297669	0	0.0271737	0.017154	0.113	1.18e-07	0.102	20	1.56317e-05	0.821541	0.260607
cg03404709	2	242606531	rs79665753	2	242525008	C	T	0.144558	0.0558	0.0233	0.0166	-0.401943	0.047349	2.09e-17	-0.138826	0.0602311	0.0212	0.000226	0.103	12	0.00837773	0.632854	0.598711
cg07284273	1	1290212	rs151070368	1	1272072	T	G	0.0136054	0.144	0.0682	0.0347	2.48745	0.13161	1.14e-79	0.0578907	0.0275882	0.0359	0.00226	0.104	20	0.0491084	0.413565	0.842479
cg25063151	1	1290554	rs151070368	1	1272072	T	G	0.0136054	0.144	0.0682	0.0347	2.56416	0.133155	1.23e-82	0.0561586	0.0267568	0.0358	0.000547	0.106	20	0.0168537	0.5615	0.821102
cg10385390	1	8022505	rs75353960	1	7953453	T	C	0.134354	-0.0916	0.0262	0.000472	-0.39314	0.0481475	3.21e-16	0.232996	0.0724949	0.00131	0.00141	0.107	20	0.0347796	0.898321	0.767449
cg23957144	8	145635364	rs66797489	8	145635313	T	C	0.423469	0.0567	0.0177	0.00136	0.433362	0.0331138	3.9e-39	0.130837	0.0420492	0.00186	0.000903	0.107	20	0.0252038	0.108122	0.89296
cg00536532	6	33561449	rs10947414	6	33574176	C	G	0.409864	-0.0244	0.0161	0.13	-0.291035	0.0317858	5.38e-20	0.0838387	0.0560725	0.135	0.000125	0.107	20	0.00523616	0.947526	0.162874
cg25132484	1	7796345	rs147242566	1	7795466	T	C	0.00510204	0.129	0.165	0.434	-5.33593	0.135672	0	-0.0241757	0.0309286	0.434	4.02e-05	0.107	6	0.00211512	0.712332	0.506459
cg16867584	19	49200180	rs281377	19	49206603	T	C	0.493197	-0.0975	0.0163	2.21e-09	-0.187835	0.0325089	7.56e-09	0.519072	0.124904	3.24e-05	3.24e-05	0.107	20	0.00179903	0.271548	0.905733
cg17833071	6	33084770	rs2235498	6	33130430	A	G	0.188776	-0.0292	0.0193	0.13	0.653573	0.0360717	2.27e-73	-0.0446775	0.0296327	0.132	9.55e-06	0.108	20	0.000648183	0.58911	0.374321
cg18745507	19	10415557	rs75231016	19	10420982	C	G	0.105442	0.156	0.0281	2.83e-08	-0.65504	0.0562461	2.41e-31	-0.238153	0.047523	5.41e-07	1.47e-08	0.108	20	2.54057e-06	0.926025	0.447299
cg07895124	16	57599076	rs6499882	16	57569447	G	A	0.29932	0.0454	0.0172	0.0083	-0.749469	0.0339602	6.27e-108	-0.0605762	0.0231131	0.00877	7.78e-05	0.11	20	0.00354792	0.556995	0.127922
cg18005901	6	33739558	rs756138	6	33755711	G	C	0.20068	0.0586	0.0192	0.00227	0.970538	0.0342325	8.06e-177	0.0603789	0.0198972	0.00241	5.06e-05	0.11	20	0.00254188	0.585977	0.35876
cg06503573	11	1949039	rs3781953	11	1949184	A	G	0.414966	-0.0133	0.0174	0.445	1.08733	0.0229019	0	-0.0122318	0.0160045	0.445	0.00213	0.111	20	0.0469482	0.939308	0.241824
cg11865553	15	77376250	rs2404233	15	77381222	G	T	0.323129	0.0422	0.017	0.0131	0.229167	0.0342028	2.08e-11	0.184145	0.0791092	0.0199	0.00125	0.111	20	0.032076	0.874373	0.343365
cg24733384	14	35516283	rs79698726	14	35522350	C	A	0.232993	-0.0614	0.0179	0.000603	0.627096	0.0348529	2.22e-72	-0.0979116	0.0290583	0.000753	0.000736	0.111	20	0.0213653	0.394695	0.104344
cg01246982	6	33094339	rs734181	6	33130208	G	C	0.202381	-0.0306	0.0193	0.113	0.67647	0.0364561	7.33e-77	-0.0452348	0.0286344	0.114	0.0021	0.112	20	0.0467409	0.886772	0.911244
cg27088072	2	242481453	rs10173526	2	242481378	G	C	0.244898	-0.0889	0.0201	9.74e-06	-0.516691	0.0389045	2.98e-40	0.172056	0.0410019	2.71e-05	0.00014	0.112	20	0.00570872	0.901331	0.535317
cg08088295	6	33084741	rs79131379	6	33133040	A	G	0.0510204	-0.0277	0.0301	0.357	0.98791	0.0504545	2.28e-85	-0.028039	0.030502	0.358	3.42e-06	0.112	20	0.000276321	0.136263	0.9373
cg01850179	19	10340795	rs8108722	19	10347084	T	C	0.222789	-0.0172	0.0204	0.399	1.30125	0.0309161	0	-0.013218	0.0156803	0.399	0.000386	0.113	20	0.0128324	0.608876	0.669203
cg23176873	5	131540307	rs39897	5	131436896	C	T	0.47619	-0.1159	0.0164	1.58e-12	-0.178258	0.032388	3.72e-08	0.65018	0.149731	1.41e-05	8.44e-05	0.113	20	0.0037825	0.520251	0.155458
cg15900054	6	33145396	rs9277934	6	33153528	T	C	0.267007	-0.0537	0.0175	0.00215	-0.835932	0.0315005	3.62e-155	0.0642397	0.0210742	0.0023	7.71e-06	0.113	20	0.000544541	0.359282	0.730236
cg07969781	6	33282628	rs3130099	6	33282181	G	A	0.515306	-0.0397	0.0162	0.0143	-0.922575	0.0262841	6.72e-270	0.0430317	0.0176023	0.0145	2.58e-06	0.113	20	0.000217897	0.748737	0.500894
cg02347989	11	65634083	rs7928652	11	65580228	C	A	0.336735	0.0707	0.0166	2.05e-05	0.208361	0.03369	6.22e-10	0.339316	0.0967332	0.000452	0.000452	0.114	20	0.0145718	0.297863	0.0841827
cg04725166	1	7887271	rs697693	1	7886424	A	G	0.204082	0.1072	0.0199	7.17e-08	-0.487856	0.0416886	1.24e-31	-0.219737	0.0449051	9.91e-07	4.31e-05	0.114	20	0.00223392	0.570496	0.93198
cg01656853	19	49199172	rs633372	19	49209226	G	A	0.566327	-0.1014	0.0162	3.87e-10	-0.496061	0.0315102	7.69e-56	0.204411	0.0351439	6.01e-09	7.4e-06	0.114	20	0.000524065	0.495865	0.86564
cg00283576	11	2465351	rs12277647	11	2464025	A	C	0.294218	0.0771	0.0201	0.000125	-0.235348	0.0345365	9.46e-12	-0.3276	0.0980062	0.00083	0.00083	0.115	6	0.0237245	0.405212	0.263378
cg17317391	5	132201507	rs803217	5	132174492	G	T	0.392857	0.04	0.0165	0.0153	0.446937	0.0318412	9.33e-45	0.089498	0.0374645	0.0169	0.00151	0.116	20	0.0366401	0.325778	0.461335
cg11427534	5	132155233	rs11738148	5	132181434	G	A	0.137755	0.0615	0.0211	0.00356	0.932366	0.0415792	2.3e-111	0.0659612	0.022821	0.00385	5.33e-09	0.116	20	1.0597e-06	0.345097	0.846249
cg08577293	17	40253614	rs2074164	17	40270238	C	G	0.173469	-0.052	0.021	0.0133	-1.10651	0.0382545	5.78e-184	0.0469945	0.019048	0.0136	0.000333	0.117	20	0.0114723	0.271473	0.889917
cg09117688	13	41496623	rs6563851	13	41416805	C	T	0.311224	0.0619	0.0171	0.000295	0.204827	0.0348515	4.17e-09	0.302206	0.0980503	0.00206	0.00206	0.118	20	0.0460864	0.696266	0.875294
cg26845082	3	13555664	rs2655226	3	13555665	G	A	0.180272	0.0701	0.0219	0.00137	1.66615	0.0244101	0	0.0420731	0.0131585	0.00139	0.00115	0.118	20	0.0301472	0.398705	0.179256
cg17753789	10	81026766	rs11002908	10	81041793	A	G	0.316327	-0.127	0.017	7.98e-14	-0.222623	0.0329688	1.45e-11	0.570472	0.11388	5.46e-07	5.46e-07	0.118	18	5.72247e-05	0.399404	0.649063
cg07512258	10	75619420	rs2675668	10	75636148	G	A	0.430272	-0.1043	0.0162	1.21e-10	-0.278815	0.0324009	7.62e-18	0.374083	0.0725657	2.53e-07	2.53e-07	0.119	20	3.01486e-05	0.968644	0.157965
cg18319381	1	1138931	rs58737594	1	1135108	G	C	0.0612245	0.0804	0.0353	0.0227	0.79756	0.0678768	7.05e-32	0.100808	0.0450838	0.0254	0.00179	0.12	20	0.0415232	0.109999	0.648701
cg06854084	10	101292507	rs7913135	10	101318639	C	T	0.452381	0.1449	0.0161	2.26e-19	-0.177592	0.0314711	1.67e-08	-0.815916	0.17066	1.74e-06	1.74e-06	0.121	13	0.000156582	0.775105	0.268472
cg08844035	3	48671337	rs2276852	3	48666923	G	A	0.136054	0.1114	0.025	8.35e-06	-0.32233	0.0495177	7.55e-11	-0.345608	0.0939921	0.000236	0.000236	0.122	20	0.0086745	0.169538	0.616102
cg04177945	14	35838240	rs72666636	14	35837014	T	G	0.260204	0.0466	0.0191	0.0147	-0.836376	0.0362759	1.28e-117	-0.0557166	0.0229641	0.0153	4.38e-06	0.122	20	0.000338952	0.745814	0.422324
cg07979401	6	33739406	rs2395446	6	33743264	C	T	0.204082	0.0594	0.0191	0.00187	0.982985	0.0339479	2.38e-184	0.0604282	0.0195424	0.00199	0.000529	0.123	20	0.0163764	0.864651	0.788416
cg02253236	19	1046996	rs3752237	19	1047161	A	G	0.386054	0.0255	0.0183	0.163	-0.580679	0.0318133	1.97e-74	-0.0439141	0.0316065	0.165	0.000138	0.123	20	0.00566256	0.902142	0.245011
cg02236874	6	33272564	rs1014779	6	33276466	A	G	0.506803	-0.0415	0.0163	0.0109	0.653444	0.0292166	8.53e-111	-0.0635096	0.0251059	0.0114	2.93e-05	0.123	20	0.00165149	0.357595	0.317112
cg01055281	16	50746052	rs2066844	16	50745926	T	C	0.0408163	0.6752	0.032	7.95e-99	-0.438171	0.0735364	2.54e-09	-1.54095	0.268725	9.79e-09	9.79e-09	0.123	13	1.79029e-06	0.159925	0.392443
cg11503396	2	25419761	rs2384092	2	25402891	C	T	0.219388	-0.0568	0.0213	0.00766	0.578034	0.0411351	7.48e-45	-0.098264	0.0375067	0.0088	0.00175	0.124	20	0.0408312	0.130327	0.633969
cg19325793	6	33082165	rs2235498	6	33130430	A	G	0.188776	-0.0292	0.0193	0.13	0.545115	0.0374464	5.26e-48	-0.0535667	0.0355961	0.132	0.00038	0.126	20	0.0127229	0.65429	0.693542
cg00790071	2	102731407	rs1558643	2	102731691	T	C	0.443878	0.0376	0.0164	0.0219	-0.859286	0.0280198	1.56e-206	-0.0437572	0.0191389	0.0222	2.3e-07	0.126	20	2.82361e-05	0.800189	0.797064
cg19436320	1	1290708	rs151070368	1	1272072	T	G	0.0136054	0.144	0.0682	0.0347	2.33912	0.133625	1.31e-68	0.0615617	0.0293676	0.0361	0.000308	0.127	20	0.0107386	0.940524	0.467027
cg15150970	2	25473529	rs2289093	2	25466888	G	T	0.244898	0.0909	0.0183	6.79e-07	-0.269917	0.0369268	2.68e-13	-0.33677	0.0819718	3.98e-05	7.91e-05	0.127	20	0.00358381	0.834343	0.166248
cg03192919	3	48412245	rs730566	3	48487048	A	C	0.239796	-0.0146	0.0181	0.42	-0.952351	0.0317966	4.23e-197	0.0153305	0.0190125	0.42	5.17e-08	0.128	20	7.31282e-06	0.413814	0.463045
cg27507473	16	86002958	rs4843326	16	86003058	T	C	0.146259	0.0434	0.0209	0.0378	0.529606	0.0405867	6.46e-39	0.0819477	0.0399599	0.0403	0.000598	0.129	18	0.0180939	0.724025	0.828744
cg10977667	16	31053799	rs141926311	16	31053185	T	C	0.22449	0.0429	0.019	0.024	-0.45114	0.0361706	1.05e-35	-0.0950924	0.0428001	0.0263	5.3e-05	0.129	20	0.00261959	0.673032	0.0662336
cg25745642	1	155050609	rs57157364	1	155060895	T	C	0.0561224	0.1156	0.031	0.000192	-1.08086	0.0601109	2.74e-72	-0.106952	0.029291	0.000261	4.88e-08	0.129	20	6.9592e-06	0.878165	0.770355
cg14004271	9	115650248	rs749054	9	115610876	T	C	0.440476	0.0564	0.0164	0.000584	-0.296536	0.0321419	2.81e-20	-0.190196	0.0590228	0.00127	0.0019	0.13	20	0.0433429	0.741969	0.89434
cg13073141	1	150948024	rs143887202	1	150823454	T	C	0.369048	-0.0575	0.0172	0.000829	-0.238963	0.0349976	8.61e-12	0.240623	0.0801418	0.00268	0.00163	0.13	20	0.0388831	0.444845	0.659001
cg18642234	3	49394622	rs7637665	3	49552295	C	T	0.435374	-0.1383	0.0163	2.16e-17	0.28893	0.0319017	1.34e-19	-0.478663	0.0773037	5.94e-10	1.06e-09	0.13	20	2.57329e-07	0.887976	0.841296
cg08573355	6	33282624	rs3130099	6	33282181	G	A	0.515306	-0.0397	0.0162	0.0143	-0.678009	0.0291984	2.81e-119	0.0585538	0.0240262	0.0148	0.000644	0.131	20	0.0191527	0.268312	0.43469
cg07679836	6	33548423	rs210142	6	33546837	T	C	0.27381	0.0345	0.0176	0.05	-0.88103	0.0305848	1.8e-182	-0.0391587	0.0200228	0.0505	3.51e-06	0.131	20	0.000281415	0.636507	0.6106
cg13175981	1	150552382	rs11204679	1	150583670	G	C	0.47449	-0.0512	0.016	0.00137	-0.430974	0.0305391	3.2e-45	0.118801	0.0380677	0.0018	0.00159	0.132	20	0.0382083	0.264201	0.605701
cg18892169	1	150737762	rs11552229	1	150783985	C	T	0.369048	-0.0614	0.0167	0.000236	-0.233507	0.0344841	1.28e-11	0.262947	0.0813805	0.00123	0.00123	0.133	20	0.0316874	0.0923423	0.940001
cg21132420	22	50099606	rs34296882	22	50098333	T	C	0.14966	0.0846	0.0216	8.98e-05	1.50231	0.0357204	0	0.0563134	0.0144401	9.63e-05	0.000185	0.135	20	0.0070947	0.71746	0.197583
cg20975835	11	64107374	rs663743	11	64107735	A	G	0.345238	-0.0779	0.0173	6.7e-06	-0.429625	0.0339341	9.78e-37	0.181321	0.0427387	2.21e-05	3.28e-05	0.135	20	0.00180969	0.255971	0.696812
cg00040588	1	1290712	rs151070368	1	1272072	T	G	0.0136054	0.144	0.0682	0.0347	2.44274	0.131368	3.55e-77	0.0589502	0.0280989	0.0359	0.00213	0.136	20	0.0469482	0.412006	0.790205
cg10735599	6	33081024	rs734181	6	33130208	G	C	0.202381	-0.0306	0.0193	0.113	-0.331159	0.038007	2.96e-18	0.0924027	0.0592372	0.119	0.0018	0.136	20	0.0417367	0.440761	0.368029
cg10680180	9	5111038	rs73639263	9	5093614	T	G	0.0221088	-0.2054	0.0504	4.59e-05	-0.59668	0.102436	5.71e-09	0.344238	0.103089	0.00084	0.0013	0.137	4	0.032906	0.440291	0.545772
cg27029450	22	50098074	rs34296882	22	50098333	T	C	0.14966	0.0846	0.0216	8.98e-05	1.3001	0.04009	1.06e-230	0.0650721	0.0167349	0.000101	0.000152	0.137	20	0.0060793	0.841663	0.873081
cg13558695	2	25500125	rs56089703	2	25500289	A	T	0.341837	0.0948	0.0174	5.09e-08	0.271662	0.033628	6.56e-16	0.348962	0.0772552	6.27e-06	6.27e-06	0.139	20	0.00045963	0.202914	0.552395
cg24308560	3	49941425	rs11130224	3	49936910	A	T	0.465986	-0.0791	0.0159	6.53e-07	-0.508355	0.031794	1.52e-57	0.1556	0.0327564	2.03e-06	3.63e-06	0.139	20	0.000288817	0.555641	0.139795
cg08130307	1	150510625	rs11589361	1	150510633	A	C	0.391156	0.022	0.0166	0.185	-0.641777	0.0311556	2.8e-94	-0.0342798	0.0259192	0.186	0.000815	0.14	20	0.0233598	0.537644	0.307169
cg06521280	10	75671378	rs2227560	10	75672475	A	G	0.238095	-0.1063	0.0185	9.14e-09	0.230894	0.0364555	2.4e-10	-0.460384	0.108182	2.08e-05	2.08e-05	0.141	20	0.00122809	0.254782	0.700237
cg17635080	12	109030115	rs11114033	12	109099784	A	G	0.360544	-0.0562	0.0172	0.00109	-0.477357	0.0333304	1.6e-46	0.117732	0.0369576	0.00144	0.000874	0.142	20	0.0247384	0.0570328	0.553597
cg09404446	6	33362576	rs7759963	6	33406556	G	A	0.0289116	0.1718	0.0544	0.00159	0.721841	0.125895	9.83e-09	0.238002	0.0860383	0.00567	0.000265	0.142	9	0.00949959	0.656636	0.596509
cg10468373	11	64009913	rs4672	11	64009879	A	G	0.0680272	0.0257	0.0304	0.398	1.70792	0.0459474	2e-302	0.0150475	0.017804	0.398	0.00177	0.143	20	0.0412058	0.118226	0.799341
cg07615236	19	41208803	rs2604887	19	41208804	A	G	0.484694	-0.0662	0.0164	5.42e-05	-1.06933	0.0238903	0	0.0619078	0.0153989	5.81e-05	0.000774	0.144	20	0.0222948	0.508495	0.0932342
cg20356637	15	67356310	rs12912472	15	67350944	C	A	0.256803	0.0428	0.0187	0.0221	-1.43362	0.0214205	0	-0.0298546	0.0130516	0.0222	0.000148	0.144	20	0.00594666	0.495745	0.19066
cg16010596	6	33739607	rs943476	6	33750086	A	G	0.19898	0.0603	0.0192	0.00169	0.652937	0.037214	6.44e-69	0.092352	0.029873	0.00199	0.00046	0.145	20	0.0147749	0.210181	0.0953521
cg12234455	19	49220235	rs281379	19	49214274	G	A	0.57483	-0.1048	0.0163	1.28e-10	0.183918	0.0324716	1.48e-08	-0.569818	0.134074	2.14e-05	2.14e-05	0.145	20	0.00125783	0.502161	0.562823
cg19734801	5	131281112	rs924434	5	131143369	A	C	0.239796	-0.0533	0.0202	0.00832	-0.711121	0.040604	1.13e-68	0.0749521	0.0287264	0.00908	3.68e-09	0.145	17	7.93694e-07	0.919165	0.656715
cg19569865	20	44663483	rs11699481	20	44663475	C	T	0.433673	0.0787	0.0163	1.38e-06	-0.190969	0.0322891	3.33e-09	-0.412108	0.110184	0.000184	0.000997	0.146	20	0.0268919	0.834842	0.782309
cg26456435	16	31053788	rs6565214	16	31059639	T	C	0.222789	0.0445	0.019	0.0192	-0.430586	0.0368784	1.69e-31	-0.103348	0.045005	0.0217	0.000995	0.146	20	0.0268919	0.614409	0.325258
cg15151778	8	145502134	rs55771710	8	145502926	T	C	0.535714	0.0624	0.0168	0.000204	0.529934	0.0312329	1.44e-64	0.11775	0.0324528	0.000285	0.000507	0.147	20	0.0158933	0.422789	0.766612
cg24451117	6	137094444	rs7743709	6	137120388	A	C	0.414966	0.0638	0.0164	0.0001	0.28525	0.0321253	6.73e-19	0.223663	0.0627693	0.000366	0.000366	0.147	20	0.0123423	0.0783497	0.901845
cg15688683	1	1425815	rs819981	1	1427672	G	C	0.12415	0.0921	0.03	0.00214	-0.591403	0.0568363	2.34e-25	-0.155731	0.0528886	0.00323	0.00207	0.148	20	0.0462309	0.421983	0.894622
cg02965178	16	53538660	rs7189819	16	53536345	T	C	0.290816	0.0534	0.017	0.00168	-0.836116	0.0317151	3.61e-153	-0.0638667	0.0204759	0.00181	0.000994	0.148	20	0.0268919	0.243463	0.648044
cg22455082	4	39702470	rs138093394	4	39960496	T	C	0.0170068	0.1707	0.071	0.0162	-1.39085	0.132426	8.38e-26	-0.12273	0.0523682	0.0191	0.00173	0.149	20	0.0405277	0.703411	0.743392
cg09936581	1	93544730	rs546445	1	93544629	T	C	0.265306	-0.0724	0.0187	0.000108	-0.3386	0.0368154	3.67e-20	0.213822	0.0599213	0.000359	0.000359	0.149	20	0.0121752	0.353804	0.890446
cg26852286	19	46032770	rs2301284	19	46025388	A	G	0.379252	0.0293	0.0164	0.074	0.430891	0.0321407	5.55e-41	0.0679986	0.0383971	0.0766	0.00151	0.151	20	0.0366401	0.553897	0.708249
cg20908204	19	46285434	rs4802276	19	46260748	C	T	0.465986	-0.0414	0.016	0.00967	0.62529	0.0304641	1.28e-93	-0.0662093	0.0257907	0.0103	0.00131	0.151	20	0.033015	0.259155	0.863149
cg19792802	11	65647270	rs12225345	11	65647105	G	A	0.139456	0.083	0.0215	0.000113	0.479814	0.0412242	2.61e-31	0.172984	0.0472095	0.000248	0.00122	0.151	20	0.0315231	0.779568	0.12724
cg25331437	2	241586658	rs1864867	2	241593031	T	C	0.278912	-0.0414	0.018	0.0214	-0.418382	0.0362043	6.87e-31	0.0989526	0.0438667	0.0241	0.000998	0.151	20	0.0268919	0.806203	0.9402
cg09456445	3	51420419	rs62257541	3	51460010	A	G	0.243197	0.0123	0.0194	0.526	1.06087	0.033781	1.77e-216	0.0115943	0.0182906	0.526	1.32e-06	0.152	20	0.000124586	0.939453	0.26512
cg03738656	21	45581008	rs2876932	21	45618536	A	G	0.396259	0.1438	0.0162	6.9e-19	-0.417727	0.0333543	5.52e-36	-0.344244	0.0475344	4.42e-13	4.78e-11	0.152	20	1.5691e-08	0.286317	0.270211
cg08755490	11	65554678	rs663797	11	65552740	A	G	0.117347	-0.0515	0.0256	0.0442	-1.75099	0.0390949	0	0.029412	0.0146351	0.0445	0.000928	0.153	20	0.0257913	0.475513	0.430421
cg20667364	19	46807466	rs73059735	19	46801080	A	C	0.112245	-0.0726	0.0275	0.00829	-0.932276	0.0530958	5.13e-69	0.077874	0.0298293	0.00904	0.000238	0.153	20	0.0087357	0.703694	0.0667677
cg04145601	20	44641469	rs3918253	20	44639511	C	T	0.465986	-0.0928	0.0162	1.01e-08	-0.469841	0.0327703	1.28e-46	0.197514	0.03713	1.04e-07	9.57e-09	0.153	20	1.76501e-06	0.835517	0.701685
cg08525145	1	155911361	rs7521292	1	155941685	T	A	0.280612	0.0839	0.0185	5.76e-06	-0.279688	0.0340371	2.08e-16	-0.299977	0.0755505	7.17e-05	7.17e-05	0.154	20	0.00333837	0.69137	0.242056
cg23549385	3	49318213	rs34759087	3	49162284	T	C	0.120748	0.1097	0.0253	1.45e-05	-0.314099	0.0522499	1.84e-09	-0.349253	0.0993143	0.000437	4.72e-05	0.154	20	0.00238486	0.36068	0.874105
cg18129748	3	49941408	rs3733135	3	49939587	A	G	0.467687	-0.0776	0.016	1.23e-06	-0.308927	0.0326163	2.76e-21	0.251192	0.0581873	1.58e-05	3.51e-06	0.154	20	0.000281415	0.702043	0.820053
cg20024110	6	32977708	rs396090	6	32977535	G	A	0.489796	0.0453	0.016	0.00464	-0.716594	0.0299154	8.39e-127	-0.0632157	0.0224833	0.00493	1.87e-05	0.155	20	0.00112575	0.759491	0.876714
cg20600379	6	32909282	rs20547	6	32826233	G	A	0.0323129	0.1881	0.0416	6.14e-06	-0.764752	0.108209	1.58e-12	-0.245962	0.0645773	0.00014	1.59e-05	0.156	20	0.000978638	0.339983	0.924428
cg16052901	6	33240864	rs2282850	6	33267103	T	C	0.181973	-0.0266	0.0207	0.199	-0.360025	0.0410621	1.82e-18	0.0738838	0.0581103	0.204	0.00228	0.157	20	0.0492559	0.864875	0.55937
cg15407213	6	33145550	rs9277934	6	33153528	T	C	0.267007	-0.0537	0.0175	0.00215	-0.590045	0.0342803	2.15e-66	0.09101	0.0301264	0.00252	4.3e-05	0.157	20	0.00223096	0.513234	0.692712
cg11601297	19	41224147	rs2288450	19	41209177	T	C	0.12415	-0.091	0.0245	0.000204	0.623665	0.04513	1.95e-43	-0.145912	0.0406781	0.000335	0.000145	0.159	20	0.00584863	0.48836	0.419695
cg04309234	6	106441468	rs11152933	6	106348578	T	C	0.498299	-0.0448	0.016	0.00511	0.237544	0.0324227	2.36e-13	-0.188597	0.0721073	0.00891	0.00134	0.16	20	0.0335604	0.966892	0.197809
cg08195484	1	93544724	rs2391227	1	93561117	T	C	0.173469	-0.0861	0.0214	5.74e-05	-0.687829	0.0431248	2.86e-57	0.125177	0.032087	9.57e-05	5.77e-05	0.16	20	0.00281457	0.521226	0.617318
cg16692494	7	100739617	rs11542349	7	100734273	C	T	0.440476	0.0374	0.016	0.0194	-0.714622	0.0292654	1.08e-131	-0.0523354	0.0224918	0.02	0.00131	0.164	20	0.033015	0.769977	0.590861
cg21119293	14	104621601	rs2011069	14	104608068	A	G	0.369048	-0.0392	0.0173	0.0235	-0.295204	0.0341707	5.67e-18	0.132789	0.0605857	0.0284	0.00128	0.164	20	0.0325894	0.425812	0.226918
cg09254322	10	101280807	rs11190141	10	101292390	T	C	0.384354	-0.1501	0.0168	4.09e-19	0.271127	0.0333925	4.68e-16	-0.553615	0.0921335	1.87e-09	1.47e-08	0.164	18	2.54057e-06	0.244194	0.365373
cg02772605	1	28912323	rs78234797	1	28697082	T	C	0.042517	-0.0063	0.0407	0.877	-0.841506	0.0696111	1.21e-33	0.00748658	0.0483697	0.877	0.00227	0.165	8	0.049162	0.215067	0.534459
cg09187505	6	106434429	rs11152933	6	106348578	T	C	0.498299	-0.0448	0.016	0.00511	0.627268	0.0306096	2.51e-93	-0.0714208	0.0257444	0.00553	0.00152	0.166	20	0.0368314	0.0514845	0.723079
cg24633390	1	173159746	rs3861950	1	173156292	C	T	0.309524	0.0756	0.017	8.71e-06	-0.303188	0.034327	1.02e-18	-0.24935	0.062777	7.13e-05	4.72e-05	0.166	20	0.00238486	0.121349	0.0913757
cg04321303	7	44107504	rs11768100	7	44102956	C	T	0.154762	0.05	0.0234	0.0326	0.536575	0.0459306	1.57e-31	0.0931836	0.0443334	0.0356	0.000883	0.167	20	0.0249121	0.220924	0.506411
cg05210804	6	33282896	rs3106190	6	33280629	G	C	0.515306	-0.0391	0.0162	0.0158	0.616692	0.0304365	2.81e-91	-0.0634028	0.0264549	0.0165	8.71e-05	0.167	20	0.00389554	0.812523	0.378594
cg11801851	1	161169164	rs1136207	1	161183516	T	C	0.142857	0.079	0.0229	0.000561	-0.471746	0.0475909	3.67e-23	-0.167463	0.0513989	0.00112	0.0016	0.168	20	0.0383427	0.486533	0.177709
cg12257692	3	49977190	rs2624819	3	50010571	T	G	0.406463	-0.0714	0.016	8.1e-06	0.625233	0.0312317	3.75e-89	-0.114198	0.0262186	1.33e-05	1.82e-06	0.168	20	0.000162938	0.474965	0.637214
cg23754382	22	29712472	rs9613860	22	29707955	T	A	0.188776	0.0012	0.0216	0.956	1.24105	0.0384017	3.96e-229	0.000966924	0.0174046	0.956	0.000795	0.169	20	0.0228367	0.713661	0.501267
cg21418575	3	50375467	rs2236950	3	50420554	A	C	0.176871	-0.0695	0.0214	0.00116	0.38862	0.0426718	8.46e-20	-0.178838	0.0584632	0.00222	2e-05	0.169	20	0.00118623	0.358795	0.938655
cg16270643	1	68038066	rs2153527	1	68031880	G	A	0.0204082	-0.0518	0.0498	0.298	-4.1499	0.0601872	0	0.0124822	0.0120017	0.298	5.41e-05	0.17	20	0.00267142	0.572075	0.909928
cg02795981	10	81045119	rs1250565	10	81047015	A	G	0.312925	-0.1238	0.017	3.28e-13	-0.291775	0.033152	1.35e-18	0.424299	0.0756231	2.02e-08	2.02e-08	0.17	20	3.3577e-06	0.248599	0.431081
cg14162417	1	226315857	rs4653723	1	226511702	A	G	0.496599	0.0371	0.0161	0.0212	0.312104	0.0329494	2.74e-21	0.118871	0.0530898	0.0252	0.000937	0.171	20	0.0259585	0.533204	0.724578
cg02792821	20	44451783	rs380973	20	44455176	A	G	0.345238	-0.0358	0.0167	0.0321	-0.522907	0.0336843	2.4e-54	0.0684634	0.0322399	0.0337	3.42e-05	0.171	20	0.00187701	0.0853803	0.473033
cg23272978	11	65315030	rs35138901	11	65276823	C	T	0.0765306	-0.0878	0.0311	0.00476	0.547038	0.0624224	1.89e-18	-0.160501	0.0597288	0.00721	0.00207	0.172	20	0.0462309	0.815662	0.242286
cg20674635	20	44640803	rs3918256	20	44640959	G	A	0.464286	-0.0935	0.0162	7.85e-09	-0.623538	0.0318147	1.58e-85	0.149951	0.0270839	3.09e-08	3.47e-08	0.173	20	5.18949e-06	0.547116	0.868328
cg00092309	4	185934797	rs75223436	4	185784582	T	A	0.178571	-0.0582	0.0216	0.00705	-0.369803	0.0410827	2.23e-19	0.157381	0.0609701	0.00984	0.00123	0.177	13	0.0316874	0.794042	0.707193
cg15839421	17	1636454	rs11657222	17	1636477	T	C	0.207483	-0.0533	0.0206	0.00967	0.662828	0.0389371	5.54e-65	-0.080413	0.0314359	0.0105	0.00166	0.179	19	0.0394545	0.905613	0.0806068
cg18178197	22	50098317	rs34296882	22	50098333	T	C	0.14966	0.0846	0.0216	8.98e-05	1.40663	0.0380144	1.04e-299	0.0601437	0.0154416	9.82e-05	0.000145	0.18	20	0.00584863	0.693884	0.519165
cg23220637	6	32976805	rs3130603	6	32980608	A	C	0.132653	0.0336	0.0222	0.13	-0.467518	0.0425079	3.89e-28	-0.0718689	0.0479323	0.134	0.00208	0.181	20	0.046355	0.200225	0.164981
cg27248887	2	207025417	rs12478671	2	207033835	C	T	0.508503	-0.0682	0.0161	2.28e-05	0.463321	0.0323931	2.09e-46	-0.147198	0.0362411	4.87e-05	3.62e-05	0.181	20	0.00195998	0.719499	0.716294
cg21705505	21	45558301	rs2838500	21	45570431	A	G	0.178571	-0.0756	0.0205	0.000226	-0.238683	0.0410258	5.96e-09	0.316738	0.101689	0.00184	0.00184	0.184	20	0.042363	0.436295	0.532348
cg25191172	6	33283789	rs3130100	6	33283766	T	C	0.452381	0.0361	0.0162	0.0259	-0.784017	0.0284007	9.55e-168	-0.0460449	0.02073	0.0263	0.000252	0.184	20	0.00915939	0.48611	0.236204
cg04660111	19	49199234	rs507855	19	49208501	A	G	0.564626	-0.0974	0.0163	2.29e-09	-0.496725	0.0310607	1.45e-57	0.196084	0.0350309	2.17e-08	2.37e-05	0.184	20	0.00136836	0.937034	0.166692
cg14825688	5	132208181	rs10051796	5	132257498	G	A	0.447279	0.0394	0.016	0.0138	-0.719784	0.0303303	1.71e-124	-0.0547386	0.0223482	0.0143	0.000621	0.186	20	0.01866	0.703959	0.386181
cg15804973	6	137114513	rs9376230	6	137102365	C	A	0.411565	0.0646	0.0164	8.18e-05	-0.463678	0.0326771	1.06e-45	-0.139321	0.0367069	0.000147	0.00111	0.188	20	0.0292751	0.202607	0.416802
cg22941637	1	155248588	rs7543234	1	155253308	T	C	0.297619	0.1008	0.0184	4.3e-08	-0.293124	0.0369761	2.24e-15	-0.343882	0.0763024	6.58e-06	6.58e-06	0.188	20	0.000476995	0.818874	0.377007
cg02538169	7	100287481	rs534043	7	100312724	A	G	0.113946	0.1014	0.0254	6.55e-05	-0.285794	0.0517249	3.29e-08	-0.354801	0.109646	0.00121	0.00121	0.189	20	0.0312957	0.447474	0.211338
cg18232861	5	132155555	rs11738148	5	132181434	G	A	0.137755	0.0615	0.0211	0.00356	0.613366	0.0435844	5.56e-45	0.100266	0.0351304	0.00432	6.67e-06	0.189	20	0.00048218	0.770719	0.926699
cg14150666	2	218991310	rs4674260	2	219002376	T	C	0.484694	-0.0594	0.0161	0.000225	-0.885382	0.0274768	8.44e-228	0.0670897	0.018303	0.000247	0.0015	0.19	20	0.0364823	0.438704	0.236906
cg11195002	19	10399805	rs3093029	19	10399551	G	C	0.0969388	0.1078	0.0279	0.000112	0.312805	0.0516813	1.43e-09	0.344624	0.105818	0.00113	4.06e-05	0.19	12	0.00212759	0.722793	0.169881
cg07895437	6	33282971	rs3130099	6	33282181	G	A	0.515306	-0.0397	0.0162	0.0143	0.619054	0.0304207	4.67e-92	-0.0641301	0.026358	0.015	4.15e-06	0.191	20	0.000324745	0.0898248	0.87736
cg04940435	20	44420291	rs390386	20	44438974	G	T	0.326531	-0.039	0.0168	0.0203	-1.06025	0.0277788	0	0.0367837	0.0158746	0.0205	5.25e-06	0.192	20	0.00039314	0.145672	0.186662
cg20744163	10	80999841	rs1749850	10	80999977	T	C	0.367347	0.0452	0.0167	0.0068	1.20372	0.0212299	0	0.0375502	0.0138894	0.00686	9.81e-09	0.192	20	1.79029e-06	0.207558	0.891857
cg18737081	10	80999807	rs1749850	10	80999977	T	C	0.367347	0.0452	0.0167	0.0068	1.15199	0.0229439	0	0.0392365	0.0145177	0.00688	9.25e-09	0.192	20	1.72427e-06	0.474386	0.094716
cg00441709	17	2528280	rs7225738	17	2546601	C	T	0.284014	-0.0609	0.0169	0.000314	-0.224136	0.0333771	1.88e-11	0.271711	0.0855712	0.0015	0.00213	0.193	20	0.0469482	0.452312	0.211789
cg00864860	1	7907996	rs3753503	1	7841971	A	G	0.195578	0.1022	0.0204	5.45e-07	-0.399108	0.0413448	4.77e-22	-0.256071	0.0575876	8.72e-06	8.72e-06	0.193	20	0.000600438	0.807767	0.480203
cg01766737	22	42341948	rs73432628	22	42334231	T	C	0.108844	0.0512	0.0243	0.0351	0.497169	0.050171	3.79e-23	0.102983	0.0499694	0.0393	0.000381	0.195	20	0.0127229	0.690561	0.27861
cg03001305	17	40439492	rs16967609	17	40400412	T	C	0.30102	-0.1086	0.0174	4.34e-10	0.210114	0.034693	1.39e-09	-0.516861	0.118916	1.38e-05	1.38e-05	0.195	20	0.00086676	0.473638	0.880833
cg17588455	6	33048485	rs114976842	6	33071229	G	A	0.0306122	0.1336	0.0425	0.00167	-1.07049	0.0785019	2.43e-42	-0.124802	0.0407426	0.00219	4.32e-05	0.197	20	0.00223689	0.539117	0.210985
cg21141812	3	48556323	rs2267846	3	48556339	A	G	0.246599	-0.0211	0.0183	0.249	-0.964664	0.0297286	5.59e-231	0.0218729	0.0189823	0.249	7.71e-07	0.197	20	7.76864e-05	0.163909	0.568415
cg15849872	11	1942744	rs1033122	11	1942575	G	C	0.47619	0.0464	0.0165	0.00492	-0.34876	0.0327272	1.62e-26	-0.133043	0.0489301	0.00655	0.0013	0.198	20	0.032906	0.18393	0.110291
cg02586730	11	65639869	rs7940691	11	65640906	C	T	0.311224	0.0796	0.0169	2.48e-06	0.331174	0.0340155	2.12e-22	0.240357	0.0566887	2.24e-05	6.24e-05	0.198	20	0.00298456	0.820474	0.78844
cg17018201	6	33269769	rs13211714	6	33407260	C	A	0.0578231	-0.1053	0.0373	0.00476	-2.22048	0.0557838	0	0.0474222	0.0168404	0.00486	2.31e-07	0.199	20	2.82361e-05	0.325646	0.122663
cg18117039	14	75741733	rs1063169	14	75747118	T	G	0.163265	-0.1143	0.0226	4.25e-07	0.775461	0.0425954	4.69e-74	-0.147396	0.0302476	1.1e-06	6.66e-07	0.2	20	6.82616e-05	0.693242	0.749753
cg26132320	20	44640353	rs3761158	20	44634912	A	G	0.428571	-0.1098	0.0165	2.84e-11	-0.420323	0.0332413	1.2e-36	0.261228	0.0443599	3.89e-09	2.4e-08	0.2	20	3.83075e-06	0.728922	0.703912
cg23796481	11	64053134	rs479552	11	64110683	C	G	0.386054	-0.0852	0.0167	3.36e-07	0.535788	0.0313902	2.54e-65	-0.159018	0.0325316	1.02e-06	1.17e-05	0.201	20	0.00075954	0.675761	0.805864
cg14473643	6	33282885	rs2071889	6	33272712	C	A	0.472789	0.0335	0.0163	0.0399	-0.526677	0.0309236	4.79e-65	-0.0636063	0.0311733	0.0413	1.07e-05	0.201	20	0.000707827	0.692139	0.400994
cg14786652	1	1109192	rs12097131	1	1118728	G	C	0.0561224	0.0875	0.0342	0.0105	1.18834	0.0622595	3.25e-81	0.0736323	0.0290371	0.0112	0.000953	0.203	20	0.0261793	0.177374	0.415831
cg22070880	22	50098194	rs34296882	22	50098333	T	C	0.14966	0.0846	0.0216	8.98e-05	1.26634	0.04071	1.98e-212	0.0668069	0.0171918	0.000102	0.00019	0.204	20	0.00723858	0.734775	0.526092
cg17394530	6	106434623	rs4946705	6	106348246	A	G	0.494898	-0.0432	0.016	0.00693	0.5786	0.0308747	2.33e-78	-0.074663	0.0279385	0.00753	0.000295	0.205	20	0.0103268	0.335035	0.350437
cg21729847	3	49977234	rs9681286	3	50125219	T	C	0.396259	-0.0699	0.0164	2.02e-05	0.291755	0.0328988	7.43e-19	-0.239585	0.0623667	0.000122	0.000409	0.206	20	0.0134588	0.247137	0.115233
cg05493761	3	49757476	rs7426497	3	49789814	A	G	0.54932	0.095	0.0163	5.6e-09	-0.189352	0.032538	5.9e-09	-0.50171	0.121831	3.82e-05	3.82e-05	0.206	20	0.00203036	0.471203	0.120954
cg27305772	11	65630355	rs625652	11	65641931	T	A	0.311224	0.0801	0.0169	2.14e-06	0.348411	0.0338851	8.48e-25	0.229901	0.0534112	1.67e-05	0.000224	0.207	20	0.0083154	0.54182	0.555496
cg17888390	10	101282816	rs10748781	10	101283330	C	A	0.408163	0.1701	0.0165	6.41e-25	0.628119	0.0307078	5.46e-93	0.270809	0.0294166	3.39e-20	2.26e-14	0.207	20	1.51229e-11	0.175597	0.522398
cg19708337	1	93544307	rs12736775	1	93600630	G	A	0.265306	-0.0745	0.0187	6.78e-05	-0.438397	0.0379349	6.84e-31	0.169937	0.0451189	0.000166	0.000388	0.208	20	0.0128907	0.959166	0.605591
cg25362652	6	106429769	rs11152933	6	106348578	T	C	0.498299	-0.0448	0.016	0.00511	0.478485	0.0319613	1.14e-50	-0.0936288	0.0340187	0.00592	0.000239	0.212	20	0.00876624	0.165705	0.646545
cg20450507	20	44451730	rs380973	20	44455176	A	G	0.345238	-0.0358	0.0167	0.0321	-0.506583	0.0336039	2.36e-51	0.0706696	0.0332976	0.0338	3.84e-05	0.212	20	0.00203477	0.481487	0.686094
cg19795292	2	102952285	rs950880	2	102932562	A	C	0.353741	-0.1068	0.0166	1.25e-10	-0.255513	0.0332013	1.41e-14	0.417982	0.0846794	7.97e-07	7.97e-07	0.212	20	7.99973e-05	0.630967	0.943881
cg00182727	20	44640501	rs3761159	20	44634957	T	C	0.39966	-0.0973	0.0166	4.59e-09	-0.386698	0.0336592	1.5e-30	0.251617	0.0481918	1.78e-07	6.69e-08	0.212	20	9.21314e-06	0.879642	0.171689
cg25882597	20	39969542	rs6072299	20	39806772	G	A	0.17517	0.0855	0.0211	5.08e-05	0.28834	0.0421243	7.65e-12	0.296525	0.0850385	0.000489	0.000489	0.213	20	0.0154778	0.434671	0.612326
cg14185547	8	145497339	rs7838717	8	145504343	T	C	0.380952	0.0656	0.0168	9.43e-05	-0.656013	0.031686	3.22e-95	-0.0999981	0.0260608	0.000124	0.000482	0.216	20	0.0152933	0.948133	0.125101
cg23252815	20	44420276	rs390386	20	44438974	G	T	0.326531	-0.039	0.0168	0.0203	-1.27928	0.0209917	0	0.0304859	0.0131419	0.0204	1.22e-05	0.217	20	0.000782269	0.575313	0.831656
cg11418607	15	67323243	rs7170170	15	67327389	C	T	0.479592	0.0371	0.0161	0.0212	1.31684	0.0148098	0	0.0281735	0.0122304	0.0212	0.00161	0.218	20	0.038494	0.493207	0.536867
cg02942825	19	46185348	rs12986349	19	46188000	T	G	0.251701	0.0545	0.0189	0.00393	0.432658	0.0365319	2.33e-32	0.125966	0.0449597	0.00508	0.000969	0.218	20	0.0264515	0.160791	0.418635
cg05726935	14	105263522	rs1130214	14	105259734	A	C	0.261905	-0.0687	0.0189	0.000278	0.227642	0.036702	5.56e-10	-0.30179	0.0962324	0.00171	0.00171	0.219	5	0.0401312	0.734828	0.64411
cg21249771	2	242484705	rs76527535	2	242484701	T	C	0.246599	-0.091	0.02	5.36e-06	0.746514	0.037456	2.22e-88	-0.1219	0.0274805	9.17e-06	6.53e-05	0.219	20	0.0030872	0.502992	0.662489
cg14242246	2	27434262	rs62130680	2	27458790	C	T	0.159864	-0.0203	0.0231	0.38	1.27034	0.0372437	5.46e-255	-0.01598	0.0181902	0.38	1.35e-05	0.22	20	0.000854084	0.856625	0.415919
cg13601845	11	74660255	rs643807	11	74660292	G	A	0.435374	0.0593	0.0161	0.00023	-0.670413	0.0299769	8.76e-111	-0.088453	0.0243386	0.000279	0.00227	0.222	20	0.049162	0.495507	0.458551
cg02549595	16	85947219	rs8047999	16	85947527	C	G	0.459184	0.0448	0.0161	0.00539	0.236777	0.0334664	1.49e-12	0.189207	0.0730664	0.00961	0.0015	0.222	20	0.0364823	0.240688	0.355748
cg27444437	2	242296467	rs886810	2	242397319	A	C	0.336735	0.0125	0.0166	0.451	0.58187	0.0316993	2.96e-75	0.0214825	0.0285527	0.452	0.000897	0.222	20	0.025117	0.535085	0.310307
cg26681603	10	75700474	rs67594352	10	75928933	C	T	0.173469	-0.0326	0.0242	0.178	0.46127	0.0486587	2.55e-21	-0.0706744	0.0529909	0.182	0.00113	0.223	20	0.0296975	0.134174	0.319519
cg26652809	3	183888477	rs111402581	3	183892867	T	C	0.0221088	0.127	0.0409	0.0019	-0.758834	0.0799803	2.36e-21	-0.167362	0.0567116	0.00317	0.000254	0.223	14	0.00920005	0.313038	0.686479
cg10376053	6	33282867	rs2071889	6	33272712	C	A	0.472789	0.0335	0.0163	0.0399	-0.600562	0.0303366	3.18e-87	-0.0557811	0.0272871	0.0409	3.75e-05	0.224	20	0.00200746	0.304561	0.404855
cg19640517	22	41707109	rs2024566	22	41697338	G	A	0.319728	0.0593	0.017	0.000486	-0.268822	0.0326137	1.68e-16	-0.220592	0.0686686	0.00132	0.00132	0.225	20	0.0332029	0.0846173	0.684636
cg14859874	1	154238265	rs1194596	1	154238383	A	G	0.455782	-0.0452	0.0159	0.00447	1.31535	0.0149421	0	-0.0343635	0.0120944	0.00449	0.000947	0.227	20	0.0261108	0.664343	0.511719
cg14288848	6	33282873	rs3130099	6	33282181	G	A	0.515306	-0.0397	0.0162	0.0143	0.616593	0.0305249	9.85e-91	-0.0643861	0.026466	0.015	3.91e-05	0.228	20	0.00206767	0.219046	0.622358
cg05928581	11	1885097	rs592373	11	1890990	G	A	0.333333	-0.0363	0.0174	0.037	0.760791	0.0302662	1.98e-139	-0.0477135	0.0229496	0.0376	0.00147	0.232	20	0.0359874	0.714389	0.227507
cg05542785	3	196255998	rs6583317	3	196260352	A	G	0.428571	0.0467	0.0165	0.00465	0.980053	0.02515	0	0.0476505	0.0168802	0.00476	0.00126	0.233	20	0.0321587	0.5623	0.577567
cg23405218	19	38183456	rs2016598	19	38141758	A	C	0.442177	0.0446	0.0163	0.00622	-0.265388	0.0327345	5.18e-16	-0.168056	0.0648232	0.00953	0.00229	0.235	20	0.0494106	0.192471	0.810536
cg01709871	21	47340130	rs2839035	21	47308281	A	G	0.280612	-0.0515	0.0178	0.00381	-0.47899	0.0351973	3.55e-42	0.107518	0.0379921	0.00465	0.00123	0.241	20	0.0316874	0.100389	0.809397
cg20222376	19	15530606	rs10424493	19	15453418	A	C	0.253401	0.0956	0.0196	1.07e-06	-0.287266	0.0402121	9.08e-13	-0.332793	0.0826162	5.62e-05	5.62e-05	0.242	11	0.00274911	0.439384	0.289068
cg16579770	16	72058938	rs2550876	16	72062300	A	G	0.404762	0.0567	0.0162	0.000465	-0.276811	0.0317841	3.06e-18	-0.204833	0.0630729	0.00116	0.00116	0.245	20	0.0303332	0.121075	0.199409
cg08441803	17	46388390	rs8073570	17	46408635	A	T	0.197279	0.0587	0.0202	0.00366	-0.365673	0.0438098	7.01e-17	-0.160526	0.0584927	0.00606	0.00211	0.247	20	0.0468038	0.366591	0.0519761
cg01961752	1	1109012	rs12097131	1	1118728	G	C	0.0561224	0.0875	0.0342	0.0105	1.4151	0.0602336	4.75e-122	0.061833	0.0243108	0.011	0.000173	0.248	20	0.00672343	0.294964	0.377822
cg26642774	19	18170383	rs12976908	19	18174377	G	A	0.416667	-0.0662	0.0171	0.000108	-1.18648	0.0219715	0	0.0557954	0.0144494	0.000113	0.00132	0.249	20	0.0332029	0.467414	0.245307
cg10662479	20	44420225	rs390386	20	44438974	G	T	0.326531	-0.039	0.0168	0.0203	-1.04785	0.0280046	2.08e-306	0.0372192	0.0160637	0.0205	7.36e-05	0.251	20	0.00340255	0.642831	0.588345
cg14528056	1	155194782	rs12752585	1	155135406	A	G	0.498299	0.0812	0.016	3.87e-07	-0.317087	0.0328271	4.49e-22	-0.256081	0.0569999	7.03e-06	1.71e-05	0.251	20	0.00104023	0.0997689	0.624751
cg01511231	1	1109676	rs12097131	1	1118728	G	C	0.0561224	0.0875	0.0342	0.0105	1.25041	0.0616656	2.04e-91	0.0699769	0.0275678	0.0111	0.000258	0.252	20	0.00930619	0.40244	0.218992
cg26608718	19	15530737	rs4809190	19	15528649	A	T	0.280612	0.0815	0.0183	8.45e-06	-0.782366	0.0349779	8.16e-111	-0.104171	0.0238497	1.25e-05	0.000114	0.254	19	0.00483749	0.88556	0.576391
cg00287636	16	49892218	rs73571612	16	49881726	G	A	0.163265	0.0508	0.0229	0.0265	0.506667	0.0458815	2.37e-28	0.100263	0.0461003	0.0296	5.73e-05	0.254	18	0.00279768	0.584513	0.862839
cg11867616	3	196256012	rs66588136	3	196262526	G	A	0.428571	0.0479	0.0165	0.0037	0.927738	0.0264368	8.72e-270	0.0516309	0.0178459	0.00381	0.000766	0.255	20	0.0221377	0.186977	0.628574
cg08403419	1	155911238	rs6670493	1	155956903	C	G	0.256803	0.0853	0.018	2.15e-06	-0.265249	0.0367852	5.56e-13	-0.321585	0.0812039	7.49e-05	7.49e-05	0.255	20	0.00344131	0.202477	0.810851
cg03607117	3	53080440	rs34530577	3	53103796	G	T	0.406463	0.0824	0.0161	3.09e-07	0.188819	0.0326393	7.25e-09	0.436396	0.113846	0.000126	0.000126	0.256	19	0.00526116	0.758873	0.393935
cg11284797	11	18067816	rs7120998	11	18105904	T	C	0.0680272	-0.0706	0.0323	0.0288	0.650288	0.0641783	3.96e-24	-0.108567	0.0508128	0.0326	0.000597	0.258	10	0.0180741	0.273189	0.946987
cg12296860	11	46409428	rs72912138	11	46574459	A	T	0.047619	-0.1648	0.0431	0.000131	-0.4904	0.0852428	8.77e-09	0.336052	0.105529	0.00145	0.00145	0.259	6	0.0355645	0.640679	0.789645
cg19053046	6	33048254	rs114976842	6	33071229	G	A	0.0306122	0.1336	0.0425	0.00167	-1.22521	0.0775696	3.37e-56	-0.109042	0.0353682	0.00205	0.000667	0.259	20	0.0196464	0.496468	0.334266
cg11841529	20	44746751	rs745307	20	44747086	A	G	0.232993	-0.0558	0.0186	0.0027	-0.316054	0.0370038	1.33e-17	0.176552	0.0623753	0.00465	2.22e-05	0.26	20	0.00129609	0.930142	0.395026
cg03229061	6	33048483	rs114976842	6	33071229	G	A	0.0306122	0.1336	0.0425	0.00167	-1.13493	0.0679334	1.17e-62	-0.117716	0.0381042	0.00201	4.8e-05	0.261	20	0.00241825	0.930921	0.170529
cg17624536	6	106440910	rs4946705	6	106348246	A	G	0.494898	-0.0432	0.016	0.00693	0.525178	0.0311916	1.3e-63	-0.0822578	0.0308551	0.00768	3.64e-06	0.262	20	0.000289172	0.924204	0.139563
cg06675483	6	26987649	rs6905284	6	26919450	C	A	0.318027	-0.0109	0.0171	0.524	-0.479909	0.033833	1.14e-45	0.0227126	0.0356677	0.524	0.00208	0.264	20	0.046355	0.851622	0.403608
cg06437840	6	33048529	rs114976842	6	33071229	G	A	0.0306122	0.1336	0.0425	0.00167	-1.26764	0.0771712	1.24e-60	-0.105393	0.0341354	0.00202	0.00149	0.265	20	0.0363237	0.341418	0.136186
cg25066665	1	150335507	rs72698822	1	150437395	A	G	0.136054	0.0182	0.0244	0.456	-1.16902	0.0450646	2.3e-148	-0.0155686	0.0208809	0.456	0.002	0.267	20	0.0450725	0.204753	0.661862
cg25987744	19	46916588	rs678009	19	46925187	C	T	0.19898	0.0349	0.0211	0.0981	0.717923	0.0418154	4.54e-66	0.0486124	0.0295264	0.0997	0.000537	0.268	20	0.0165749	0.50835	0.350557
cg17929951	20	44746681	rs745307	20	44747086	A	G	0.232993	-0.0558	0.0186	0.0027	-0.230002	0.0371621	6.05e-10	0.242606	0.0898681	0.00694	5.56e-05	0.269	16	0.00272743	0.702379	0.776847
cg11301556	20	44657798	rs77547060	20	44661945	C	A	0.0748299	-0.1196	0.0302	7.49e-05	0.383027	0.0575408	2.8e-11	-0.31225	0.0917443	0.000665	9.13e-06	0.27	20	0.000625369	0.363508	0.53763
cg02848875	15	64387786	rs6494465	15	64411521	A	G	0.239796	-0.0255	0.0179	0.154	-1.04513	0.0322571	2.74e-230	0.0243989	0.0171436	0.155	0.00119	0.271	20	0.0309009	0.0628799	0.573489
cg09154880	6	32813715	rs13215	6	32813852	A	C	0.0680272	0.0163	0.0344	0.636	0.511192	0.0739082	4.63e-12	0.0318863	0.0674514	0.636	0.000224	0.271	12	0.0083154	0.273847	0.755379
cg01584000	6	33767951	rs115990704	6	33834123	G	T	0.0153061	0.1636	0.0716	0.0223	-1.22658	0.134487	7.48e-20	-0.133379	0.0601775	0.0267	0.000191	0.273	5	0.00724495	0.845214	0.747887
cg01367322	6	33283796	rs3130100	6	33283766	T	C	0.452381	0.0361	0.0162	0.0259	-0.715953	0.0290642	5.53e-134	-0.0504223	0.0227196	0.0265	0.000164	0.274	20	0.0064798	0.462994	0.127499
cg10547057	6	26987810	rs6905284	6	26919450	C	A	0.318027	-0.0109	0.0171	0.524	-0.727002	0.032003	3.06e-114	0.0149931	0.0235305	0.524	0.000114	0.274	20	0.00483749	0.423475	0.390725
cg08485187	2	25500046	rs57976122	2	25506107	T	C	0.338435	0.0909	0.0175	2.06e-07	0.299696	0.0352096	1.71e-17	0.303307	0.0684066	9.25e-06	9.25e-06	0.275	20	0.000631104	0.724206	0.685243
cg07476472	2	709025	rs79040397	2	715112	G	A	0.113946	-0.0608	0.0248	0.0142	-0.863077	0.0482521	1.49e-71	0.0704456	0.0290031	0.0151	0.00165	0.278	20	0.0392884	0.633384	0.954571
cg27180286	16	57768853	rs78045869	16	57741093	T	C	0.0357143	0.1029	0.0378	0.00648	1.79166	0.0693797	4.77e-147	0.0574327	0.0212146	0.00678	0.000738	0.28	16	0.0214114	0.290768	0.244602
cg04463881	3	142890118	rs11717285	3	142891007	T	C	0.22449	0.0474	0.0185	0.0104	0.262122	0.0377885	4.02e-12	0.180832	0.0752384	0.0162	0.00151	0.281	19	0.0366401	0.753771	0.675073
cg08237401	1	94057789	rs236322	1	94056279	T	G	0.243197	-0.0331	0.0187	0.0767	1.17756	0.0291582	0	-0.028109	0.0158956	0.077	0.00227	0.282	20	0.049162	0.519309	0.239066
cg27141509	10	5886111	rs11524382	10	5908685	T	C	0.42517	0.0472	0.0162	0.00357	-0.368426	0.0321733	2.32e-30	-0.128113	0.0453718	0.00475	0.000707	0.282	20	0.0206613	0.64062	0.863654
cg25045942	6	33048291	rs114976842	6	33071229	G	A	0.0306122	0.1336	0.0425	0.00167	-1.24088	0.0776995	2.06e-57	-0.107666	0.0349071	0.00204	0.000107	0.283	20	0.00457767	0.425216	0.91683
cg08493294	2	25500416	rs56089703	2	25500289	A	T	0.341837	0.0948	0.0174	5.09e-08	0.244252	0.0336303	3.79e-13	0.388123	0.0890539	1.31e-05	1.31e-05	0.283	13	0.000831802	0.0547634	0.629585
cg01021169	22	30184971	rs131298	22	30180001	A	G	0.47449	0.0262	0.016	0.102	-0.359863	0.0323156	8.39e-29	-0.0728055	0.0449395	0.105	0.000572	0.284	20	0.0175308	0.237933	0.181327
cg04255879	2	242480918	rs77985491	2	242487721	A	G	0.25	-0.0856	0.02	1.87e-05	-0.324683	0.0389347	7.48e-17	0.263642	0.0692378	0.00014	0.000269	0.286	20	0.00959685	0.416228	0.743319
cg22752533	20	44657948	rs74616372	20	44615889	C	T	0.0782313	-0.1235	0.0285	1.47e-05	0.440824	0.0545173	6.17e-16	-0.280157	0.0733505	0.000134	6.45e-06	0.286	20	0.000469528	0.168158	0.773264
cg13349035	6	33048310	rs114976842	6	33071229	G	A	0.0306122	0.1336	0.0425	0.00167	-1.25112	0.0773895	8.68e-59	-0.106784	0.0346057	0.00203	4.25e-05	0.289	20	0.00221382	0.60648	0.572659
cg17724175	1	150552817	rs6587756	1	150546865	A	T	0.331633	-0.0625	0.0168	0.000199	0.752283	0.0312126	2.39e-128	-0.0830805	0.0225965	0.000236	8.14e-06	0.289	20	0.000569263	0.321651	0.685432
cg03636880	6	33048687	rs114976842	6	33071229	G	A	0.0306122	0.1336	0.0425	0.00167	-1.31428	0.0769595	2.18e-65	-0.101652	0.0328803	0.00199	0.000301	0.29	20	0.0105157	0.294455	0.593359
cg04677846	21	45560806	rs35985715	21	45490684	A	G	0.159864	-0.085	0.0211	5.61e-05	-0.357227	0.0429275	8.68e-17	0.237944	0.0656231	0.000288	3.92e-05	0.291	20	0.00207086	0.30148	0.243545
cg18278486	6	26987575	rs9379952	6	26987900	T	A	0.311224	-0.0103	0.017	0.545	-0.91692	0.0297388	9.63e-209	0.0112333	0.0185439	0.545	7.1e-06	0.292	20	0.000506253	0.779295	0.0928829
cg19401867	9	35071839	rs77456879	9	35998187	C	G	0.0153061	-0.2969	0.0845	0.000442	0.962251	0.173186	2.76e-08	-0.308547	0.1039	0.00298	0.00197	0.293	5	0.0446277	0.143836	0.409702
cg09234582	6	33048286	rs114976842	6	33071229	G	A	0.0306122	0.1336	0.0425	0.00167	-1.24177	0.0774213	6.81e-58	-0.107589	0.0348766	0.00204	2.65e-05	0.293	20	0.0015166	0.0755387	0.223658
cg00762003	21	45393541	rs3788096	21	45393080	C	G	0.418367	-0.0207	0.0164	0.207	-0.949935	0.0268724	1.01e-273	0.021791	0.0172753	0.207	0.000315	0.294	20	0.0109534	0.762785	0.648153
cg15829535	6	33048760	rs114976842	6	33071229	G	A	0.0306122	0.1336	0.0425	0.00167	-1.26366	0.0772989	4.52e-60	-0.105725	0.0342486	0.00202	0.000154	0.295	20	0.00614047	0.53884	0.402214
cg10850215	6	33048469	rs114976842	6	33071229	G	A	0.0306122	0.1336	0.0425	0.00167	-1.24119	0.0769765	1.72e-58	-0.107638	0.0348859	0.00203	0.000224	0.296	20	0.0083154	0.679935	0.0779642
cg25491704	6	33048879	rs114976842	6	33071229	G	A	0.0306122	0.1336	0.0425	0.00167	-1.45519	0.0762628	3.62e-81	-0.0918096	0.0295996	0.00192	5.15e-05	0.296	20	0.0025747	0.580615	0.314246
cg20223237	6	33048735	rs114976842	6	33071229	G	A	0.0306122	0.1336	0.0425	0.00167	-1.2582	0.0771328	8.1e-60	-0.106184	0.0344	0.00202	0.000438	0.297	20	0.0142881	0.68333	0.55232
cg15676707	6	106434396	rs11152933	6	106348578	T	C	0.498299	-0.0448	0.016	0.00511	0.569134	0.0312845	5.95e-74	-0.0787161	0.0284439	0.00565	0.000375	0.301	20	0.0125951	0.490263	0.70466
cg16565692	5	131408121	rs3864277	5	131420249	A	G	0.355442	0.1627	0.0161	5.22e-24	0.180889	0.0316541	1.1e-08	0.899448	0.180819	6.55e-07	6.55e-07	0.301	20	6.72974e-05	0.40777	0.563037
cg12893780	6	33048752	rs114976842	6	33071229	G	A	0.0306122	0.1336	0.0425	0.00167	-1.19533	0.0777075	2.15e-53	-0.111769	0.03629	0.00207	0.00208	0.302	20	0.046355	0.363104	0.405276
cg05778494	1	155165346	rs2974937	1	155168849	C	T	0.45068	-0.079	0.0162	1.08e-06	-0.324611	0.0324495	1.47e-23	0.243369	0.05552	1.17e-05	1.17e-05	0.302	20	0.00075954	0.134119	0.508667
cg25511667	6	33048732	rs114976842	6	33071229	G	A	0.0306122	0.1336	0.0425	0.00167	-1.23655	0.0774354	2.11e-57	-0.108043	0.0350296	0.00204	0.0011	0.303	20	0.0290701	0.511232	0.403695
cg06547715	2	218990976	rs11677534	2	219007060	T	C	0.484694	-0.059	0.016	0.000226	-0.480082	0.0314817	1.66e-52	0.122896	0.0342882	0.000338	0.00029	0.303	20	0.0101722	0.0655584	0.701024
cg02264079	16	31053489	rs72800841	16	31014247	A	G	0.227891	0.0504	0.0191	0.00832	-0.540728	0.0366163	2.38e-49	-0.0932077	0.0358823	0.00939	0.000262	0.303	20	0.00941144	0.0860681	0.906397
cg13835894	2	219148914	rs13031757	2	219151926	C	T	0.37415	0.0535	0.0161	0.000891	-0.436363	0.0324482	3.16e-41	-0.122604	0.0380056	0.00126	0.00136	0.305	20	0.0339798	0.925748	0.147432
cg07505478	16	29193318	rs34652864	16	29189158	A	G	0.32483	-0.0288	0.0181	0.112	1.13015	0.027246	0	-0.0254834	0.0160274	0.112	0.000135	0.31	20	0.00557011	0.463176	0.567497
[truncated: 272 more rows]

## Sheet: Table S7
Supplementary table 7 SMR analysis from blood DNA methylation to gene expression (FDR < 0.05)
[truncated: 11 more rows]

## Sheet: Table S8
Supplementary table 8 Regulatory component annotation of 665 DNA methylation sites
[truncated: 56 more rows]

[truncated: 6 more sheets: Table S9, Table S10, Table S11, Table S12, Table S13, Table S14]
